# Supplementary material for: Evaluation of Two Recombinant Protein-Based Vaccine Regimens against Campylobacter jejuni: Impact on Protection, Humoral Immune Responses and Gut Microbiota in Broilers
Source: Animals (Basel). 2023 Dec 7;13(24):3779. doi: 10.3390/ani13243779 (PMC10741133; doi:10.3390/ani13243779)
Supplement: Supplementary file 1 [file animals-13-03779-s001.zip]

Archive with 2 entries (2 files):
- Table S1_Alpha diversity_22NG01.xls
- Table S2_relative-abundance_22NG01.xls
