# Supplementary material for: Evaluation of Two Recombinant Protein-Based Vaccine Regimens against Campylobacter jejuni: Impact on Protection, Humoral Immune Responses and Gut Microbiota in Broilers
Source: Animals (Basel). 2023 Dec 7;13(24):3779. doi: 10.3390/ani13243779 (PMC10741133; doi:10.3390/ani13243779)
Supplement: Supplementary file 1 [file animals-13-03779-s001.zip › Table S1_Alpha diversity_22NG01.xls]

## Sheet: Feuil1
Table S1 : Alpha diversity index values for all the chicken caecal samples on D42.
	Group	Sample	Observed_richness	Chao1	Standard Error.chao1	Shannon	InvSimpson
	YP437VI2	NG406	321	436.111	28.8692	3.81203	14.6913
		NG407	339	406.808	17.7681	3.84481	12.3213
		NG408	349	402.2	15.896	4.28476	32.4431
		NG409	371	480.846	26.4235	4.08835	19.7713
		NG410	335	448.051	27.7584	3.70493	11.316
		NG411	332	421.182	22.4149	3.53179	8.41038
		NG412	336	454.404	30.7312	3.78566	11.8391
		NG413	344	426.787	21.6204	4.02456	17.4917
		NG414	330	441	27.7683	3.54	8.2051
		NG415	348	457.306	28.4981	4.33122	37.0657
		NG416	290	359.278	19.4868	3.54817	13.4334
		NG417	359	466.054	26.9928	4.23338	32.7666
		NG418	353	474.227	28.4087	3.7985	13.1931
		NG419	340	415.097	19.9892	4.15702	26.0674
	YP437PI2	NG139	286	406.978	31.4604	3.41444	9.01387
		NG426	362	435.188	19.0776	4.27977	31.2303
		NG427	381	485.591	25.334	4.48589	47.1224
		NG428	295	357.754	17.5303	3.38141	6.38617
		NG429	308	401.519	24.5417	3.07529	4.3782
		NG430	317	428.019	28.0592	3.51387	8.82097
		NG431	349	429.484	20.8964	3.84777	12.1196
		NG432	349	460.833	26.6813	3.61996	8.95348
		NG433	347	409.539	16.5714	3.74849	10.3398
		NG434	336	473.308	33.565	3.4747	7.32839
		NG435	348	494.872	36.5176	4.06737	22.8179
		NG436	325	394.766	18.7548	3.98695	20.7218
		NG437	309	394.13	23.8466	4.01839	20.0322
		NG438	304	366.25	17.8033	3.62303	8.37014
		NG440	309	389.559	21.3613	3.73551	12.6967
	YP437VI4	NG476	367	500.475	31.629	4.47491	46.4838
		NG477	344	439.118	25.2648	4.41963	39.7236
		NG478	359	457.887	23.794	4.05049	20.5093
		NG479	333	413.717	22.0134	4.20228	27.5258
		NG480	305	360.862	16.2716	4.15873	30.6716
		NG481	278	323.122	14.4645	3.61821	11.1521
		NG482	351	486.467	31.8465	4.18266	27.7577
		NG483	320	397.264	21.286	4.11548	26.5336
		NG484	299	365.733	19.8704	4.03128	26.2207
		NG485	403	574.148	38.172	4.41543	37.0727
		NG486	299	347.226	14.9101	4.0547	24.7402
		NG487	369	494.849	31.1434	4.31826	30.3444
		NG488	360	475.288	29.2186	4.34353	36.3387
		NG489	344	432.596	23.1917	4.39651	33.4401
		NG490	277	333.633	17.1497	3.43564	7.32874
	YP437PI4	NG495	334	413.839	20.9411	4.20383	26.7649
		NG496	331	420.412	24.0768	4.29461	35.0839
		NG497	357	456.917	25.0975	4.29598	27.532
		NG498	393	508.161	27.774	4.48131	34.1099
		NG499	369	448.217	20.996	4.48318	40.0606
		NG500	166	182	7.55158	3.15532	9.08778
		NG501	246	275.651	10.9525	3.78316	19.0414
		NG502	347	430.06	21.1496	4.36246	38.3247
		NG503	306	420.773	30.5653	3.92399	20.2173
		NG504	351	476.172	30.2145	4.10902	22.9841
		NG505	287	348.286	18.2067	4.06897	25.689
		NG506	271	350.333	22.7108	3.83565	18.2007
		NG508	270	347.294	24.0777	3.88523	20.5008
		NG509	329	422.965	24.27	4.08651	23.375
	Challenge	NG517	347	410.407	17.8154	4.48656	40.5355
		NG518	336	411.566	20.9263	4.27933	26.3428
		NG520	336	405.6	19.4626	4.37817	35.2221
		NG522	314	401	24.7177	3.91528	13.1897
		NG525	354	467.018	28.3075	4.47862	43.3084
		NG529	371	445.795	19.1191	4.36893	30.4917
