# Supplementary material for: Evaluation of Two Recombinant Protein-Based Vaccine Regimens against Campylobacter jejuni: Impact on Protection, Humoral Immune Responses and Gut Microbiota in Broilers
Source: Animals (Basel). 2023 Dec 7;13(24):3779. doi: 10.3390/ani13243779 (PMC10741133; doi:10.3390/ani13243779)
Supplement: Supplementary file 1 [file animals-13-03779-s001.zip › Table S2_relative-abundance_22NG01.xls]

## Sheet: Table_abundance
Table S2 : Table showing relative abundance of OTUs and their taxonomic affiliation in chicken caecal samples on day 42.
	Taxonomic affiliation based on SILVA 16S database (version 138.1 filtered at a pintail score of 80)	Relative abundance (%) in chickens' cecal samples in the different groups on D42
		v2														p2															v4															p4
		NG406	NG407	NG408	NG409	NG410	NG411	NG412	NG413	NG414	NG415	NG416	NG417	NG418	NG419	NG426	NG427	NG428	NG429	NG430	NG431	NG432	NG433	NG434	NG435	NG436	NG437	NG438	NG139	NG440	NG476	NG477	NG478	NG479	NG480	NG481	NG482	NG483	NG484	NG485	NG486	NG487	NG488	NG489	NG490	NG495	NG496	NG497	NG498
OTU_1	Bacteria;Firmicutes;Clostridia;Oscillospirales;Ruminococcaceae;Faecalibacterium;unknown species	23.8311	27.5687	4.26892	18.2406	27.5769	31.5982	25.521	19.7592	32.0848	0.00822132	13.0862	0.00500776	23.3258	0.0164541	0.699785	0.220343	39.1135	47.1708	31.5906	27.0389	30.9034	28.9351	35.5228	0.334827	0.0114949	18.6842	33.6214	25.0377	24.5	0	0.0048605	0.00360607	0	0	0.00334314	0.0545316	0	0	0	0	0.00447047	0	0	0.0040016	0.00514086	0	0	0
OTU_2	Bacteria;Firmicutes;Clostridia;Oscillospirales;Ruminococcaceae;unknown genus;unknown species	1.74569	1.64094	3.80228	1.89697	1.40366	2.02145	2.13607	1.88125	1.52966	3.20631	1.51418	5.64876	1.20222	2.68614	2.99139	1.93185	1.15106	1.57907	1.13191	1.61214	0.822774	1.62995	1.89796	2.4078	15.863	1.85663	1.5927	1.7226	1.22093	1.60498	2.59065	1.48931	9.68983	3.11891	11.3266	1.71774	5.04674	5.86447	0.991088	7.79898	3.73732	4.00593	4.03941	4.57383	2.97142	8.83503	2.27522	5.26402
OTU_3	Bacteria;Firmicutes;Clostridia;Oscillospirales;[Eubacterium] coprostanoligenes group;unknown genus;unknown species	2.43454	0.990756	3.92326	4.15555	2.37251	0.645345	4.21225	3.32515	1.31046	4.87113	2.40433	4.43187	6.2318	5.94406	3.96032	4.64258	2.39928	2.39957	5.72325	2.51113	4.63716	1.97755	0.614832	4.57433	1.25295	1.77558	0.825483	2.19874	2	4.49668	2.74132	1.7201	3.59461	6.37072	7.53544	2.96106	2.25699	3.57821	3.34892	2.13168	1.66302	2.59568	3.26637	4.97399	2.85832	3.05828	1.66168	2.74454
OTU_4	Bacteria;Firmicutes;Clostridia;Oscillospirales;Ruminococcaceae;Subdoligranulum;unknown species	0	0	0	0	0	0	0.00798531	0.00599125	0	0	0	0	0	0	0	0	0.0074744	0	0	0	0	0	0.00381883	0	0	0	0	0	0	3.30545	4.8605	3.95226	0.0300553	6.16693	0.548275	5.27866	6.14133	1.48828	5.85861	1.06584	9.91551	4.77748	12.0801	0.0240096	2.58585	4.34699	11.7559	10.7696
OTU_5	Bacteria;Proteobacteria;Gammaproteobacteria;Enterobacterales;Enterobacteriaceae;Escherichia-Shigella;Multi-affiliation	1.20783	0.51307	8.88351	2.50163	3.93213	0.968017	0.459155	2.17482	0.200143	2.20331	17.5094	4.81747	3.39532	6.8984	1.1881	5.196	0.612901	0.766313	0.994708	1.76773	0.546322	1.86012	7.40472	2.82141	3.35077	1.67981	0.165097	1.41292	0.145349	2.58707	9.2301	11.2582	8.61385	0.381003	1.71503	0.441706	11.469	2.59025	2.69352	4.06853	2.65099	1.12411	3.50046	0.468187	4.25149	0.846317	1.66898	1.89922
OTU_6	Bacteria;Firmicutes;Clostridia;Oscillospirales;Oscillospiraceae;Colidextribacter;unknown species	2.69403	2.98554	2.43692	2.43049	1.45565	1.34763	3.52152	2.1928	1.82988	5.06022	1.59677	4.72232	1.62017	1.04895	2.16087	3.03356	2.12273	1.72614	1.74931	1.72883	2.02403	2.405	1.72993	1.3787	3.56342	1.56192	1.15568	1.43228	1.86047	1.75502	5.3903	2.29707	3.10171	4.87329	1.82201	2.41575	1.06069	3.30589	3.73257	2.55573	3.17851	1.08835	3.7781	3.2533	1.11043	1.78881	1.72376	2.19014
OTU_7	Bacteria;Firmicutes;Bacilli;Bacillales;Bacillaceae;Multi-affiliation;Multi-affiliation	1.00024	2.21593	1.07155	0.118561	1.05393	0.716523	1.12593	0.952609	1.13891	4.34497	0.100945	4.56207	2.03344	0.320856	3.50277	0.466308	3.35601	0.417989	2.58722	1.1151	3.81109	0.20668	0.305507	1.12265	0.275878	3.30804	0.0776925	19.1693	0.523256	1.38674	1.88588	15.7982	0.763405	5.12139	0.367745	0.556222	0.508548	0	7.20537	0.0802246	0.862801	0.710235	1.15956	0.0040016	6.88875	6.80259	1.15404	3.44165
OTU_8	Bacteria;Firmicutes;Clostridia;Lachnospirales;Lachnospiraceae;[Ruminococcus] torques group;unknown species	0.0377448	1.0571	1.07155	0.183769	2.49539	3.71548	0.127765	2.13888	4.06957	3.02956	11.9712	8.72352	2.00996	2.21308	2.19163	0.0358698	0	0	0.0392003	0.0216104	0.105315	0.0281836	0.962346	2.09267	0.0287373	0.0736757	0.0874041	0.0967754	0.186047	0.0636537	0.165257	0.998882	9.40731	0.797448	25.8258	0.179954	0.01453	9.06903	0.707349	0.366741	10.139	3.58183	1.25211	35.3902	0.210775	0.0384689	0.0219122	1.08684
OTU_9	Bacteria;Firmicutes;Bacilli;Lactobacillales;Lactobacillaceae;Lactobacillus;Multi-affiliation	0	0	0	0	0	0	0	0	0	0	0	0	0.00469616	0	0	0	0	0	0	0	0	0.00469726	0	0	0	0	0	0.00387102	0	3.59189	1.03043	0.357001	0.0721327	1.43541	0.0133726	3.34824	1.8114	2.61558	0.427607	1.27786	1.59149	9.72868	3.37525	0.692277	14.1888	0.878374	10.7954	1.02646
OTU_10	Bacteria;Firmicutes;Clostridia;Clostridia UCG-014;unknown family;unknown genus;unknown species	5.02949	2.70689	3.71587	2.73875	6.13923	7.38351	1.80468	6.38068	2.26829	2.36774	3.87263	2.08323	3.12295	3.09749	10.3199	2.76198	2.06293	0.448951	0.597805	3.80775	1.79036	0.995819	3.74628	15.4907	6.11529	2.60075	3.73895	0.789688	0.180233	1.05938	0.0243025	0.724821	0	0.65568	0	0.81252	0	0	0.899173	0.0458426	0.0312933	0	1.0398	0	3.21304	0.60268	0.259294	1.01548
OTU_11	Bacteria;Firmicutes;Clostridia;Oscillospirales;Oscillospiraceae;unknown genus;unknown species	2.04765	2.18055	5.54787	2.22301	2.30162	0.77821	2.59922	4.01414	1.92042	5.69326	0.52308	3.68071	3.48455	4.52489	2.60689	1.39892	1.00157	1.04497	2.46962	0.72611	1.48099	1.30114	1.78721	0.787828	4.97155	0.736757	1.0877	1.39744	3.27326	1.44585	4.61262	3.1445	0.0901659	4.20875	0.0568334	1.83771	0.164673	0.189994	1.80234	1.2091	0.0402343	0.536508	0.898252	0.0240096	1.01789	2.37866	0.248338	0.334834
OTU_12	Bacteria;Firmicutes;Clostridia;Lachnospirales;Lachnospiraceae;[Ruminococcus] torques group;unknown species	6.95447	0.526339	6.93052	6.58605	4.01248	3.72971	4.71932	1.47385	1.50107	6.19476	0.477196	4.09134	2.08509	13.0152	5.85974	4.95004	1.53973	2.43053	6.80125	3.90716	5.98322	6.31312	3.7921	6.45034	6.39692	6.49819	2.03943	3.00391	1.73256	1.69137	0.627005	1.98695	1.32243	0.230374	1.68494	2.02312	6.79518	3.37555	5.82264	1.16326	2.51688	3.79132	3.56579	1.08043	1.52169	0.589857	2.49069	3.94116
OTU_13	Bacteria;Campylobacterota;Campylobacteria;Campylobacterales;Campylobacteraceae;Campylobacter;Multi-affiliation	0.00943619	0.0353841	0.0172831	0	0	0.237259	0	0.161764	0.729092	0.0164426	0.00458842	0.0901397	0.220719	1.64953	0.00768994	0.0307456	0.74744	0	0.0735006	0.449496	0	1.5407	0.091652	0.177261	4.98305	0.773595	0.0485578	0	0.0523256	5.67427	0.048605	0	1.55686	0.124047	7.6023	0	0.377779	5.21216	0.107901	10.1713	1.16232	0.0919728	0.168763	0.348139	0	3.55197	4.12315	6.39477
OTU_14	Bacteria;Firmicutes;Clostridia;Oscillospirales;Oscillospiraceae;UCG-005;unknown species	1.39656	2.31324	2.7653	2.57277	1.99442	0.460283	2.715	1.66557	0.786276	4.72315	0.17436	2.30858	2.85526	6.86549	0.503691	1.34768	1.27812	0.774054	0	0.85145	0.687839	0.108037	0.267318	1.78738	0.172424	0.0736757	0.388463	0.712267	0.575581	1.65045	1.56994	0.122606	1.64102	2.29488	1.74512	1.57596	2.00998	3.28689	1.05103	1.83944	1.38138	1.19054	0.75671	3.26531	1.17212	0.544977	0.982397	0.647711
OTU_15	Bacteria;Firmicutes;Clostridia;Oscillospirales;Oscillospiraceae;Oscillibacter;unknown species	2.37792	4.43186	4.28621	2.03332	2.28272	2.24922	3.60936	3.64867	3.60734	3.60094	1.44994	5.2882	5.47102	2.01152	3.64888	2.97207	4.60423	3.62257	4.88044	2.16968	3.67286	5.21866	0.706484	0.433305	4.01172	2.04818	3.56414	1.61034	2.48837	0	0	0.00721215	0	0.0265816	0	0.00545316	0	0	0.00799265	0	0	0.025548	0	0.0120048	0.0102817	0	0	0.00548908
OTU_16	Bacteria;Firmicutes;Clostridia;Oscillospirales;Oscillospiraceae;Oscillibacter;unknown species	2.42038	1.89305	0.864155	0.557235	1.71086	1.56117	0.734648	1.74345	1.59638	0.345295	1.83537	1.00656	1.48399	2.70259	1.87635	1.93697	0.754914	0.526357	0.764406	0.371699	0.806319	0.483818	1.88269	4.73682	0.614978	3.05754	2.89405	0.425812	1.25581	0.950259	1.78867	0.829397	0.0300553	0.32784	0.946109	0.779802	0	0.164661	0.751309	0.0401123	2.18159	0.102192	0.244978	1.68067	0.570635	0.0705264	4.08663	0.784938
OTU_17	Bacteria;Firmicutes;Clostridia;Lachnospirales;Lachnospiraceae;unknown genus;unknown species	2.81198	3.2863	3.11096	2.47792	3.52096	1.6703	4.03258	2.6002	2.11103	4.17232	0.903919	3.03971	1.74697	1.71946	4.37942	1.4143	1.40519	2.09769	2.45002	3.14215	2.09972	3.33036	0.874513	1.68398	4.00023	4.17004	2.58328	4.25425	2.69186	1.53224	1.41927	2.29346	1.88146	0.735424	1.52781	1.45054	2.79459	2.20393	1.12696	3.78775	1.54678	2.54969	1.00713	3.96158	0.781411	1.58364	0.869184	0.719069
OTU_18	Bacteria;Firmicutes;Clostridia;Oscillospirales;Ruminococcaceae;Negativibacillus;unknown species	2.3732	2.69362	3.04183	6.12366	2.10312	3.47822	2.34369	4.13396	4.1077	0.850906	2.2575	0.360559	1.02376	1.69066	1.95709	2.14194	0.343822	1.60229	1.16131	2.86554	1.50732	3.38673	2.36386	2.08774	1.32766	3.03544	1.38875	1.50583	1.19767	1.23215	1.08875	1.67682	0.180332	0.398724	0.254079	1.18879	0.624788	0.227992	1.78636	0.555842	1.81948	1.52266	3.30992	0.248099	0.724861	0.929666	3.82733	1.59732
OTU_19	Bacteria;Firmicutes;Bacilli;Lactobacillales;Lactobacillaceae;Ligilactobacillus;Multi-affiliation	0.264213	0.738644	1.1234	0.895133	0.0141784	2.99421	0.0439192	1.01851	5.89945	0.131541	0.0734147	1.16681	0.493097	1.20938	0.326823	1.30669	2.37686	1.29267	0.205802	6.64736	4.3607	1.29175	0.996716	0.128022	0.844876	2.22501	0.592406	0.243874	0.267442	0.531963	0.0340235	0.176698	0.0781438	0.150629	0.0735491	0.583488	0.939604	0.658645	0.255765	0.200562	2.15477	1.6504	0.691382	0.512205	1.86613	0.827082	1.76758	0.762982
OTU_20	Bacteria;Firmicutes;Clostridia;Lachnospirales;Lachnospiraceae;Eisenbergiella;unknown species	2.60439	3.6711	1.45178	1.35752	2.68444	1.24324	2.02028	2.39051	0.471766	4.11477	2.26209	3.32515	3.19339	1.04072	1.03045	2.24955	1.34539	1.04497	1.84241	2.01409	1.08935	0.807929	1.14183	1.90064	1.4656	0.390481	0.757502	0.414199	1.82558	4.1966	2.27958	4.7528	2.92739	4.2885	1.57462	1.83771	1.69032	1.86194	3.36091	0.303708	3.12933	3.59716	1.33377	2.35294	1.91754	4.18029	1.32934	0.922165
OTU_21	Bacteria;Firmicutes;Clostridia;Clostridia vadinBB60 group;unknown family;unknown genus;unknown species	0	0	0	0	0	0	0	0	0	0	0	0	0	0	0	0	0	0	0	0	0	0	0	0	0	0	0	0	0	1.93235	4.32099	1.15394	1.23828	3.33156	0.471383	1.73956	2.98833	1.71628	1.7424	4.17168	1.26961	2.46794	2.89074	0.0320128	0.807115	0.468039	0.686582	1.5095
OTU_22	Bacteria;Firmicutes;Clostridia;Lachnospirales;Lachnospiraceae;unknown genus;unknown species	0.721868	1.83555	1.72831	1.12633	2.24018	1.41406	1.04608	1.27015	0.829164	1.38529	0.46343	0.651009	1.49338	0.662279	1.81098	1.28107	0.896928	1.20752	0.896707	1.55595	1.64884	1.536	1.40151	2.14683	2.83924	1.24512	1.77722	0.847753	1.4593	1.00482	0.636726	1.01331	0.553018	0.505051	0.431265	0.572582	0.503705	0.639645	0.547496	0.653258	0.460459	1.11389	0.713158	1.08043	0.832819	0.352632	0.310423	0.461082
OTU_23	Bacteria;Firmicutes;Clostridia;Lachnospirales;Lachnospiraceae;Fusicatenibacter;unknown species	1.16537	0.0398072	0.241963	0.225265	0.0708918	0.0379615	0.2715	0.0659038	0.938766	0.538496	0.110122	0.385598	0.615197	1.58371	6.21347	2.598	1.37529	0.967567	0.215602	2.01409	1.7015	0.371084	0.0840144	1.39839	0.00574746	5.75407	2.02972	0.665815	0.0116279	4.34664	0.165257	1.74173	0.11421	0.469608	0.0568334	1.72865	0.334189	0.0253325	0.823243	0.0401123	2.05195	0.403658	1.8945	0.0120048	0.904791	1.88498	2.09627	1.08135
OTU_24	Bacteria;Firmicutes;Bacilli;Lactobacillales;Lactobacillaceae;Limosilactobacillus;unknown species	0	0.00442302	0	0	0	0.0474518	0	0.0179738	0.114367	0	0	0.020031	0	0	0	0.00512426	0.0523208	0.0154811	0	0.0648312	0.0164555	0.0563671	0.00381883	0.00492393	0.0574746	0.0294703	0.00971157	0	0	0.286442	0.116652	0.00360607	1.96562	0.132908	0.00334314	0.0545316	0.634475	10.057	0	7.08842	2.50346	0.153288	0.0871033	0.484194	0.174789	0.0384689	1.46812	0
OTU_25	Bacteria;Firmicutes;Clostridia;Oscillospirales;Oscillospiraceae;Oscillibacter;unknown species	0	0	0	0	0	0	0	0	0	0	0	0	0	0	0	0	0	0	0	0	0	0	0	0	0	0	0	0	0	0.100027	1.87129	0.104576	3.6427	0.177211	1.65485	0.774348	0.261539	0.962635	0.211805	0.361011	0.397872	0.0715344	1.7584	0.844338	0	0.0512919	1.31108	1.82786
OTU_26	Bacteria;Firmicutes;Clostridia;Lachnospirales;Lachnospiraceae;unknown genus;Multi-affiliation	3.78863	0.548454	1.34808	4.71871	0.713644	0.830407	1.90849	1.18627	0.61949	0.337074	2.29421	0.165256	0.291162	1.43562	1.28807	1.21957	0.695119	0.665686	2.63132	1.14967	0.549613	2.28287	2.26075	1.37378	0.431059	0.604141	2.16568	1.39744	5.02907	0.272802	0.126373	1.05658	0.0420774	0.0177211	0.722118	1.82135	0.358406	0.00633312	1.083	0.00573033	0.514104	1.58398	0.566171	0.0040016	1.86613	0.660383	1.29647	0.285432
OTU_27	Bacteria;Firmicutes;Clostridia;Oscillospirales;Oscillospiraceae;Oscillibacter;Multi-affiliation	0.0141543	1.08806	0.0172831	0.243049	0.307198	0.0616874	0.0758604	0.203703	0.195378	0	0	0.00500776	0.00939232	0.00411353	0.0153799	0.0256213	0.0149488	0	0.0245002	0.0605091	0.0526576	0.0751562	0.145116	0	0.00574746	0.0589405	1.01	0.00387102	0.0406977	1.94144	0.218723	0.198334	0.0180332	1.9316	0.0434608	0.267205	5.47295	1.74794	1.4147	1.0773	0.509634	3.22927	0.0816593	2.38896	1.07444	0.314163	0.416332	0.263476
OTU_28	Bacteria;Firmicutes;Clostridia;Lachnospirales;Lachnospiraceae;Blautia;unknown species	0.0141543	0.00442302	0.0518493	0.0296402	0	0	0	0	0	1.10166	0	0.190295	0	0.238585	0	0.0102485	0	0	0.107801	0	0	0.112734	0.00381883	0	0.0862119	0	0	0	0.00581395	0.295535	0.403422	0.0396668	0.62515	0.15949	0.361059	0.556222	6.78065	3.84421	0.0279743	8.83617	0.581161	0.720454	0.0163319	0.108043	0.663171	0	0.37616	3.40872
OTU_29	Bacteria;Firmicutes;Clostridia;Oscillospirales;Ruminococcaceae;unknown genus;unknown species	0.0707714	0.0221151	0	0.00592803	0.00945224	0.170827	0.0558971	0.107843	0.147725	0.102766	0.137653	0.0300466	0.258289	0.185109	0.446017	1.21957	0.500785	0.634724	0.749706	0.285257	0.0559487	0.483818	0.0992897	0.118174	0.540261	0.316805	0.427309	0.491619	0.302326	0.622897	0.607563	0.555335	1.42462	0.283537	1.09989	0.239939	0.741028	1.8746	0.583463	1.12888	0.263758	0.659139	1.20856	0.428171	1.16183	1.55799	1.12117	1.27347
OTU_30	Bacteria;Firmicutes;Clostridia;Clostridia vadinBB60 group;unknown family;unknown genus;unknown species	0.103798	0.729798	0.466644	0.213409	0.874332	0.166081	0.335383	1.35402	0.171551	0.0534386	0	1.77776	3.51273	3.78856	1.01892	2.20343	2.61604	1.82677	1.46021	1.68561	1.49087	0.324111	2.13855	3.71756	0.459797	1.24512	2.73866	1.00646	2.68023	0	0	0	0	0	0	0	0	0	0	0	0	0	0	0	0	0	0	0
OTU_31	Bacteria;Firmicutes;Clostridia;Lachnospirales;Lachnospiraceae;CHKCI001;unknown species	1.68908	1.76478	0.72589	1.49386	0.0236306	0.113884	1.38545	1.19825	0	1.99367	0	1.68261	0.671551	0.497738	0	2.13682	0.717542	0.603762	0.730106	0.0129662	0.0131644	1.39978	0.122203	0	0.419564	0	0	0	0.0116279	2.00509	1.11792	0.645487	0.661217	8.9137	0.0835785	0.0763442	0.0774931	0	0.651401	0.068764	0.116232	0.889071	0.0326637	0	0.586058	0.320574	0.157037	0.00548908
OTU_32	Bacteria;Firmicutes;Clostridia;Oscillospirales;Oscillospiraceae;Flavonifractor;unknown species	0.603916	1.66305	0.864155	0.930701	0.349733	0.597893	1.18183	0.86274	1.18656	1.02355	0.367074	2.15334	2.52653	0.497738	0.730544	3.92006	0.500785	1.46296	0.504704	1.09781	0.661511	2.51303	0.740854	0.77798	1.83919	0.117881	0.339905	0.681299	0.686047	0	0	0	0	0	0	0	0	0	0	0	0	0	0	0	0	0	0	0
OTU_33	Bacteria;Firmicutes;Clostridia;Lachnospirales;Lachnospiraceae;Multi-affiliation;Multi-affiliation	0.467091	0.305188	0.27653	0.414962	0.368637	0.204043	0.283478	0.359475	0.243031	0.287746	0.055061	0.375582	0.413262	0.987248	0.0845894	0.153728	0.261604	0.131589	0.294002	0.0734754	0.184301	0.652919	0.519361	0.142794	0.212656	0.103146	0.12625	0.174196	0.22093	1.56861	2.1289	0.948397	0.667228	3.17207	0.0501471	0.070891	0.0290599	0.81064	5.46297	1.18045	0.952211	0.296357	0.402853	0.472189	0.909932	1.46182	0.310423	0.697113
OTU_34	Bacteria;Firmicutes;Clostridia;Lachnospirales;Lachnospiraceae;Blautia;unknown species	0.0707714	0.0442302	0.0345662	0.165985	0.141784	0.289456	0.0319412	0.0359475	0.0810102	0.18498	0.169771	0.0300466	0.0939232	0.0246812	0.161489	0.076864	0.0523208	0.0387027	0.0343003	0.0821195	0.0954418	0.479121	0.240587	0.0738589	0.0172424	0.0884108	0.242789	0.158712	0.104651	0.372829	0.461748	0.20194	0.264487	0.0443027	0.300883	1.01429	0.527922	0.297657	0.699357	0.0802246	1.38585	0.924838	2.30279	0.708283	0.35986	0.160287	1.71646	0.719069
OTU_35	Bacteria;Firmicutes;Clostridia;Oscillospirales;Butyricicoccaceae;Butyricicoccus;unknown species	0.146261	0.769605	0.0345662	0.177841	0.179593	0.0284711	0.199633	0.263615	0.104837	0.411066	0.0963568	0.0350543	0.220719	0	0.219163	0.0358698	0.313925	0.363805	0.0294002	0.190172	0.0296199	0.00939452	0.0611014	0.443153	0	0.139984	0.0194231	0.0348392	0.0872093	1.09575	0.592981	0.259637	2.24814	0.708843	0.531559	0.239939	1.43362	0.221659	0.671382	0.636067	0.366579	0.137959	0.0762154	0.796319	0.267325	0.153876	1.42429	0.0823362
OTU_36	Bacteria;Firmicutes;Clostridia;Lachnospirales;Lachnospiraceae;unknown genus;unknown species	0.292522	1.32691	0.72589	0.847709	1.3753	0.858878	1.22574	1.53975	0.876817	1.20853	0.490961	0.47073	1.01437	0.74455	1.70717	0.343326	0.216758	1.07593	0.431203	0.54026	0.335692	0.718681	0.217674	2.09267	1.14949	1.26722	0.407886	0.936786	1.0407	0.204601	0.646447	0.169485	0.174321	0.0265816	0.250735	0.550769	0.334189	0.70931	0.459577	0.69337	0.330815	0.408768	1.0398	1.12445	0.267325	0.666795	0.708495	0.83434
OTU_37	Bacteria;Firmicutes;Clostridia;Lachnospirales;Lachnospiraceae;GCA-900066575;unknown species	0.353857	0.283073	0.172831	0.165985	0.179593	0.0284711	0.0718678	0.14379	0.281153	0.176758	0.0183537	0.305473	0.30525	0.287947	0.0730544	0.128107	0.859556	0.247697	0.700706	0.371699	0.167846	0.493212	0.175666	0.16249	0.252888	0.117881	0.330193	0.0851624	0.27907	0.518323	1.12278	0.097364	1.13609	0.983519	0.284167	0.496237	0.489175	0.417986	0.887184	1.53	0.965622	0.664248	0.789373	0.304122	0.185071	1.98115	0.869184	0.642222
OTU_38	Bacteria;Firmicutes;Clostridia;Clostridia UCG-014;unknown family;unknown genus;unknown species	0.523708	2.14516	2.69616	0.201553	1.04447	2.53867	0.878384	0.730933	2.51608	0.00822132	0.390016	1.39717	0.00939232	0.839161	0	0.133231	2.18252	0.0619243	0	0.10373	0.24025	0.0704589	0.118384	0	0.0114949	1.9082	2.65126	0.00387102	0.27907	0.363736	0.0048605	0.649093	0	0.0265816	0	0.0545316	0.00968664	0	0.0159853	0	0	0	0.17965	0	0	0.359043	0.0328683	0.0768471
OTU_39	Bacteria;Firmicutes;Clostridia;Oscillospirales;Ruminococcaceae;DTU089;unknown species	0.283086	0.398072	0.345662	0.492027	0.425351	0.25624	0.415236	0.365466	0.309745	0.283635	0.936037	0.320497	0.187846	0.522419	1.92633	1.17346	0.44099	0.797275	0.0686005	0.393309	0.292908	0.413359	0.274956	1.28022	0.511524	0.773595	0.12625	0.290326	0.0697674	0.222788	0.549237	0.245213	1.34648	0.859472	0.899305	0.0436253	0.135613	0.158328	0.327699	0.108876	0.545398	0.163507	0.348413	0.30012	0.210775	0.115407	0.321379	0.318366
OTU_40	Bacteria;Firmicutes;Clostridia;Oscillospirales;Ruminococcaceae;unknown genus;unknown species	0.679406	1.16768	0.898721	0.69358	0.850702	0.744994	1.28563	1.0964	0.395521	1.47573	0.848857	1.43723	0.300554	0.213904	0.830514	0.368947	0.321399	0.417989	0.259702	0.548904	0.292908	0.563671	0.297869	0.280664	0.454049	0.552568	0.553559	0.410328	0.55814	0	0	0	0	0	0	0	0	0	0	0	0	0	0	0	0	0	0	0
OTU_41	Bacteria;Firmicutes;Clostridia;Oscillospirales;Ruminococcaceae;unknown genus;unknown species	0	0	0	0	0	0	0	0	0	0	0	0	0	0	0	0	0	0	0	0	0	0	0	0	0	0	0	0	0	1.70956	3.34889	0.551729	1.13008	1.92274	0.197245	1.71774	1.87436	0.0696643	1.48264	0.00573033	0.728687	3.04021	0.114323	0.060024	1.08472	0.275694	0.46746	0.53244
OTU_42	Bacteria;Firmicutes;Clostridia;Lachnospirales;Lachnospiraceae;[Ruminococcus] torques group;unknown species	0.0283086	0	0.0172831	0.0533523	0.00945224	0	0	0	0.309745	0.0164426	0	0.020031	0.0140885	0.333196	0.138419	0.66103	0.0523208	0.108368	0.245002	0.051865	0.0427843	0.0422754	0	0.290512	0	0.00736757	0	0.0270971	0.0581395	1.13213	0.068047	1.56143	0.324597	0	0.294196	1.51052	2.69773	5.75681	1.97818	0.246404	0.330815	0.219713	0.228646	1.39256	0.411269	3.71866	0.0438244	0.35679
OTU_43	Bacteria;Firmicutes;Clostridia;Lachnospirales;Lachnospiraceae;Lachnospiraceae NK4A136 group;unknown species	0	0	0	0	0	0	0	0	0	0	0	0	0	0	0	0	0	0	0	0	0	0	0	0	0	0	0	0	0	3.09175	1.21513	2.30789	0.408752	0.691122	0.187216	1.03065	0.0920231	0.132996	5.75071	0.0286517	1.16679	3.05554	0.0108879	0.12405	1.69134	2.31455	0.21547	0.164672
OTU_44	Bacteria;Firmicutes;Clostridia;Oscillospirales;Oscillospiraceae;unknown genus;Clostridium sp.	0	0	0	0	0	0	0	0	0	0	0	0	0	0	0	0	0	0	0	0	0	0	0	0	0	0	0	0	0	4.37847	2.47886	1.65519	4.10555	1.24047	0.444638	0.976115	2.03904	0.221659	1.42669	3.22045	0.447047	0.51607	0.348413	0.0480192	1.65022	4.34699	0.0693886	0.757493
OTU_45	Bacteria;Firmicutes;Clostridia;Clostridia UCG-014;unknown family;unknown genus;unknown species	0	0	0	0	0	0	0	0	0	0	0	0	0	0	0	0.0256213	0	0	0	0	0	0	0.00381883	0	0	0	0	0	0	0.00454669	0	0	0	0	0	0.070891	0	0	0.0359669	0	0	0	0	0	0	0.326986	0.0292163	0
OTU_46	Bacteria;Firmicutes;Clostridia;Lachnospirales;Lachnospiraceae;[Ruminococcus] torques group;unknown species	0.00471809	0.0265381	0.0172831	0.0177841	0	0	0.0159706	0	0	0	0	0.00500776	0	0.111065	0	0.143479	0.0149488	0	0.480204	0.272291	0	0.0516699	0.0420072	0	0	0.110514	0.00971157	0.00387102	0.0872093	1.67773	0.904054	2.54228	0.360664	0.3367	0.210618	0.82888	0.0532765	0.240659	0.651401	0.269326	0.107291	3.57672	0.658718	0.536214	4.54452	4.34058	0.536849	0.499506
OTU_47	Bacteria;Firmicutes;Clostridia;Oscillospirales;Oscillospiraceae;Flavonifractor;unknown species	0.773767	0.504224	0.207397	0.326042	1.14372	1.41406	0.31542	0.43137	0.200143	0	0.17436	0.020031	0.0469616	0.061703	0.726699	0.133231	0	0.00774054	0	0.246359	0.204048	0	1.32132	1.92033	0.00574746	0.250497	0.067981	0.0116131	0.00581395	0.0727471	0	0.0288486	0.0180332	0.0443027	0.046804	0.0654379	0	0.00633312	0.0639412	0	0.0134114	0.12774	0.0707714	0.0640256	0.0668312	0.115407	0.0401724	0.115271
OTU_48	Bacteria;Firmicutes;Clostridia;Lachnospirales;Lachnospiraceae;unknown genus;unknown species	0.547299	0.875757	1.26167	0.646156	0.775084	0.597893	0.870398	0.581152	0.509888	1.16743	0.495549	0.330512	0.943928	0.180995	0.865118	0.76864	0.30645	0.565059	0.357703	0.384665	0.315945	0.338203	0.374246	0.630262	3.13811	1.02409	0.728367	0.824527	0.354651	0.486496	0.140955	0.147849	0.0661217	0.177211	0.00334314	0.234486	0.663535	0.050665	0.187827	0.068764	0.0447047	0.0459864	0.419184	0.348139	0.0462677	0.243637	0.730407	0.214074
OTU_49	Bacteria;Firmicutes;Clostridia;Lachnospirales;Lachnospiraceae;unknown genus;unknown species	0	0	0	0.0118561	0.00945224	0	0	0	0	0	0	0	0	0.00822707	0.449862	0.599539	0.224232	0.394767	0.774206	0.739076	0.0460754	0.883085	0.378065	0.0196957	1.08627	0.57467	0.291347	0.654202	0.686047	0.350095	0.452027	0.137031	0.294542	0.115187	0.300883	0.463518	0.445585	0.747308	0.85921	0.16618	0.397872	0.475193	0.310305	0.916367	0.318733	0.60268	0.387116	0.411681
OTU_50	Bacteria;Firmicutes;Clostridia;Lachnospirales;Lachnospiraceae;Lachnospiraceae NK4A136 group;unknown species	0.783204	0.46884	0.760456	0.30233	0.14651	0.0474518	0.283478	0.455335	0.419347	0.74814	0.11471	1.59247	0.652766	0.0822707	0.207628	1.50653	1.29307	0.975308	0.362603	2.5846	0.924798	0.305322	0.305507	0.374218	1.38514	0.169454	0.262212	0.398715	1.01163	0	0	0	0	0	0	0	0	0	0	0	0.00447047	0	0	0	0	0	0	0
OTU_51	Bacteria;Firmicutes;Clostridia;Clostridia UCG-014;unknown family;unknown genus;unknown species	2.16561	0.508647	0.172831	0.794357	0.562408	0.0759229	2.61519	0.299563	0.276388	0	0.165183	0	0	0	0.0269148	1.20933	0.328874	0.162551	1.96492	0.432208	2.08985	0.00939452	0.985259	0	0	0.626243	0.242789	0.766462	0.273256	0	0	0	0	0	0	0	0	0	0	0	0	0	0	0	0	0	0	0
OTU_52	Bacteria;Firmicutes;Clostridia;Lachnospirales;Lachnospiraceae;Fusicatenibacter;unknown species	0.500118	0.123844	1.3308	0.942557	0.307198	0.488754	0.746626	0.173746	0.54801	0	1.11957	0	0.150277	0.00411353	0.0115349	1.74225	0.381194	0.247697	0.0343003	0.0777975	0.115188	0.20668	0.213855	0.064011	0.201161	0.051573	0.0291347	0.232261	0.156977	0.122761	0.811704	0.0324547	0.0120221	0.0354421	0	0.0817974	0	0	0.0479559	0	0.259287	0	1.78562	0.0040016	2.07177	1.03225	0.434592	0.675156
OTU_53	Bacteria;Firmicutes;Clostridia;Oscillospirales;Ruminococcaceae;Multi-affiliation;Multi-affiliation	0.561453	0.579415	0.362945	0.0355682	0.425351	0.151846	0.33139	0.251633	0.204908	0.715255	0.0688263	0.986529	0.300554	0.250926	0.6498	0.10761	0.366246	0.131589	0.225402	0.272291	0.513411	0.220771	0.045826	0.16249	0.442554	0.235762	0.145673	2.02454	0.0872093	0.136401	0.0437445	0.335365	0.0240442	0.0443027	0.0334314	0.0490784	0	0.0949968	0.207809	0.00573033	0.0402343	0.0357672	0.0217758	0.184074	0.0771129	0.179522	0.0292163	0.164672
OTU_54	Bacteria;Firmicutes;Clostridia;Lachnospirales;Lachnospiraceae;unknown genus;unknown species	0.0235905	0.00442302	0	0.0355682	0	0.00474518	0.0199633	0	0	0	0.00458842	0	0.00469616	0.00411353	0.00768994	0	0	0	0.0147001	0	0	0.0328808	0	0	0	0	0	0	0	0	0	0	0	0	0.00334314	0	0.00968664	0	0.011989	0	0.00447047	0.0051096	0.0435516	0	0.00514086	0.121818	0.116865	0.0109782
OTU_55	Bacteria;Firmicutes;Clostridia;Lachnospirales;Lachnospiraceae;Tyzzerella;unknown species	0	0	0	0	0	0	0	0	0	0	0	0	0	0	0	0	0	0	0	0	0	0	0	0	0	0	0	0	0	0.377376	0.524934	0.735639	0.823515	0.230374	0.391147	0.212673	0.896014	0.392654	0.395636	0.35528	0.621396	1.119	1.30655	0.672269	0.375283	1.10278	0.642758	0.609288
OTU_56	Bacteria;Firmicutes;Clostridia;Oscillospirales;Ruminococcaceae;unknown genus;unknown species	0.844539	0.358264	0.397511	0.201553	0.793988	0.460283	0.58692	0.509256	0.276388	0.756361	0.211067	0.29045	0.460224	0.629371	0.765149	3.21291	0.366246	0.619243	0.0882007	0.138307	0.220504	0.493212	0.397159	0.236348	0.649463	0.206292	0.43702	0.487748	0.168605	0	0.403422	0.122606	0.0120221	0.292398	0.631853	0.31083	0.760401	0.40532	0.359669	0.630336	0.505163	0.551837	0.0871033	0.188075	0.370142	0	0	0
OTU_57	Bacteria;Firmicutes;Bacilli;Erysipelotrichales;Erysipelatoclostridiaceae;Erysipelatoclostridium;unknown species	0.287804	0.19019	0.103699	0.266762	0.0330828	0.12812	0.291464	0.305554	0.219204	0.110988	0.211067	0.455706	0.178454	0.185109	0.130729	0.143479	0.366246	0.0464432	0.328303	0.505684	0.171137	0.183193	0.309326	0.41361	0	0.139984	0.174808	0.510974	0.215116	0.0454669	0.184699	0.0901518	0.00601106	0.16835	0	0.0109063	0.731341	0	0.0239779	0.0229213	0.451518	2.05917	0.0435516	0.0160064	0.133662	0.0192345	0.113213	0.0988034
OTU_58	Bacteria;Firmicutes;Clostridia;Christensenellales;Christensenellaceae;Christensenellaceae R-7 group;unknown species	0	0	0	0	0	0	0	0	0	0	0	0	0	0	0	0	0	0.0619243	0	0	0.0032911	0	0	0	0	0	0	0	0	0	0	0	0	0	0	0	0	0	0	0	0	0	0	0	0	0	0	0
OTU_59	Bacteria;Firmicutes;Clostridia;Lachnospirales;Lachnospiraceae;unknown genus;unknown species	2.04293	0.0973064	0.103699	2.88695	0.0425351	0.308437	0.682744	0.04793	0.195378	0.0698812	0.0780031	0.0500776	0.0422654	0.468943	0.157644	0.0153728	0.112116	0.116108	0.392003	0.0821195	0.0362021	1.14143	0.0725579	0.206805	0.0114949	0.0368378	0.0291347	0.104517	0.0232558	0.0682004	0	0.216364	0.0120221	0	0.391147	0.196314	0.251853	0	0.427607	0	0.214583	0.526289	0.0598835	0	0.879087	0.0384689	0.182602	0.0768471
OTU_60	Bacteria;Firmicutes;Clostridia;Clostridia UCG-014;unknown family;unknown genus;unknown species	0	0	0	0	0	0	0	0	0	0	0	0	0	0	0	0	0	0	0	0	0	0	0	0	0	0	0	0	0.00581395	3.04174	0.0048605	1.14673	0	0.0531632	0	0	0	0	1.21888	0.0229213	0.00447047	0	0	0	4.62163	1.09636	0.0913009	0.0274454
OTU_61	Bacteria;Firmicutes;Clostridia;Oscillospirales;Ruminococcaceae;Subdoligranulum;unknown species	0.150979	0.110575	0.311096	0.296402	0.236306	0.559932	0.127765	0.796837	0.262092	0.320631	0.454253	0.130202	0.0751385	0.974907	1.99938	0.00512426	0.0822184	0.224476	0.0686005	0.306868	0.875432	0.178496	0.538456	5.83978	0.890856	1.79769	1.67039	0.0619363	0.697674	0	0.0145815	0.00721215	0.0240442	0	0	0	0.0242166	0	0.0239779	0	0.075998	0	0.00544395	0	0	0	0	0
OTU_62	Bacteria;Firmicutes;Clostridia;Clostridia vadinBB60 group;unknown family;unknown genus;unknown species	0.00471809	0.0221151	0	0.0118561	0.00945224	0.0189807	0.0239559	0.023965	0.0142959	0.00822132	0.0137653	0.0250388	0.0234808	0.0123406	0.0115349	0.0102485	0.0149488	0.0232216	0.00490004	0.0216104	0.0559487	0.0469726	0.0305507	0.0147718	0.0172424	1.31879	0.0485578	0.0309681	0.0465116	0.104574	0.0777681	0.0396668	1.5749	0.0886054	0.0167157	0.0327189	0.00968664	0.0253325	0.0439596	0.0286517	0.0357638	0.12774	1.31199	1.14046	0.344438	0.134641	0.0219122	0.301899
OTU_63	Bacteria;Firmicutes;Clostridia;Lachnospirales;Lachnospiraceae;[Ruminococcus] torques group;unknown species	0.575607	0.110575	0.190114	0.610587	0.434803	0.365379	0.630839	0.33551	0.581368	0.0986558	0.055061	0.165256	0.169062	0.283834	0.103814	0.461184	0.276553	0.224476	0.583105	0.0950858	0.35873	0.44624	1.22203	0.11325	0.29312	0.589405	0.835195	0.363876	0.587209	0.136401	0.0048605	0.0540911	0.0120221	0.0265816	0.0100294	0.0272658	0.0435899	0	0.123886	0	0.00447047	0.0715344	0	0.0080032	0.0205634	0.320574	0.164342	0.0384235
OTU_64	Bacteria;Firmicutes;Clostridia;Oscillospirales;Ruminococcaceae;Faecalibacterium;unknown species	0	0	0.0172831	0	0	0	0	0	0	0	0	0	0	0	0	0	0	0	0	0	0	0	0	0	0	0	0	0	0	0.0545603	0	0.0144243	0.0360664	0	0	11.697	0.0193733	0	0.0159853	0	0.0268228	0	1.38821	0	0.00514086	0.205168	0.0292163	0
OTU_65	Bacteria;Firmicutes;Clostridia;Oscillospirales;unknown family;Hydrogenoanaerobacterium;unknown species	0	0	0	0	0	0	0	0	0	0	0	0	0	0	0	0	0	0.00774054	0	0	0	0	0	0	0	0	0	0	0	0.854779	0.165257	0.205546	0.246453	0.425306	0.046804	0.316283	0.01453	0	0.763298	0.206292	0.236935	0.848194	0.125211	1.82073	0.694016	1.13483	0.354247	1.24602
OTU_66	Bacteria;Firmicutes;Clostridia;Lachnospirales;Lachnospiraceae;unknown genus;Multi-affiliation	0.471809	0.897873	0	0.0592803	1.21461	1.54693	0.606883	0.407405	0.648082	0.00411066	6.35955	0.0100155	0.939232	0.00411353	1.67256	0.404817	0.328874	0.417989	0	0.427886	0.552904	0.00469726	0.236768	2.03358	0	1.31143	2.24337	2.28003	0	0.00909339	0	0.0144243	0.00601106	0	0.0601765	0	0	0	0.00399632	0.00573033	0.0715276	0.0357672	0.386521	0.0080032	0	0.397512	0.489373	1.4052
OTU_67	Bacteria;Firmicutes;Clostridia;Oscillospirales;Ruminococcaceae;Subdoligranulum;unknown species	0.113234	0.0707683	0.172831	0.0711364	0.0945224	0.0949037	0.0239559	0.0599125	0.0905409	0.0863238	0.220244	0.085132	0.00939232	0.452489	0.157644	0.0102485	0.0523208	0.00774054	0.0147001	0.0605091	0.115188	0.0140918	0.190942	0.369294	0.160929	0.198924	0.145673	0	0.0406977	0.0181868	1.19568	0.667123	1.03991	0.0974659	0.00334314	0.109063	0.435899	0.00633312	0.591456	0.160449	3.65238	0.352562	0.359301	0	0.035986	0.012823	0.0146081	0
OTU_68	Bacteria;Firmicutes;Clostridia;Lachnospirales;Lachnospiraceae;[Eubacterium] hallii group;unknown species	0.00943619	0.0221151	0.0518493	0.0177841	0.0708918	0.113884	0.0399265	0.131808	0.0190612	0.238418	0.188125	0.0651009	0.178454	0.226244	0.326823	0.097361	0.149488	0.216735	0.0392003	0.00864416	0.259997	0.0328808	0.0267318	0.152642	0	0.169454	0.194231	0.131615	0.0581395	0.0682004	0	0.0937579	0.186343	0	1.92565	0.790708	0.00484332	0	0.471566	0.148989	1.30985	0.137959	0.0871033	0.704282	0.226198	0.0897609	1.13578	0.762982
OTU_69	Bacteria;Firmicutes;Clostridia;Oscillospirales;Oscillospiraceae;Oscillibacter;unknown species	0.226469	0.566146	0.985137	0.284546	0.345007	0.213533	0.479118	0.683003	0.605194	0.353517	0.178948	0.666032	0.699728	0.370218	0.522916	0.286959	0.388669	0.278659	0.612505	0.177205	0.391641	0.422754	0.122203	0.103402	0.758664	0.213659	0.640963	0.0967754	0.44186	0.0409203	0.00972101	0.00360607	0	0.0265816	0	0.0163595	0.0193733	0.0253325	0.0199816	0.0229213	0.0536457	0.025548	0	0.0680272	0.0154226	0	0.0146081	0.0109782
OTU_70	Bacteria;Firmicutes;Bacilli;RF39;unknown family;unknown genus;unknown species	0	0	0	0	0	0	0	0	0	0	0	0	0	0	0	0	0	0	0	0	0	0	0	0	0	0	0	0	0	0.372829	0.476329	0.313728	0	2.0645	0	0.403534	0	0	0.303721	0.00573033	0.308463	0.0970824	0.642387	0.0080032	0.436973	0.211579	0.0438244	0.115271
OTU_71	Bacteria;Firmicutes;Clostridia;Oscillospirales;Butyricicoccaceae;Butyricicoccus;Multi-affiliation	0.051899	0.0221151	0.190114	0.248977	0.165414	0.37487	0.507067	0.09586	0.133429	0.0452172	0.20189	0.195303	0.103315	0.0863842	0.280683	1.42455	0.470887	0.193513	2.14132	0.501361	0.602271	1.08507	0.255862	0.00492393	0.103454	0.412584	0.67981	0.332908	0.69186	0.0409203	0.0048605	0.115394	0.0420774	0	0.00334314	0.0872505	0.00968664	0.0126662	0.0759301	0.00573033	0.120703	0.025548	0.185094	0	0.920214	0.0448804	0.0146081	0.12076
OTU_72	Bacteria;Firmicutes;Clostridia;Lachnospirales;Lachnospiraceae;Blautia;Multi-affiliation	0	0	0	0	0	0	0	0	0	0	0	0	0	0	0	0	0.0149488	0	0	0.0216104	0.102024	0	0	0	0	0	0	0	0	0.572884	0.695052	0.0937579	0.132243	0.0265816	1.24699	2.55208	0.803991	0.00633312	0.839228	0.911123	0.777862	0.102192	1.26844	0.0280112	1.2955	1.07713	1.78584	0.83434
OTU_73	Bacteria;Firmicutes;Clostridia;Clostridia vadinBB60 group;unknown family;unknown genus;unknown species	0.330267	0.168075	0.397511	0.610587	0.160688	0.166081	0.682744	0.401414	0.376459	0.600156	0.0963568	0.285442	0.89227	0.440148	0.515226	0.819882	0.612901	0.657946	0.592905	0.194494	0.217212	0.0751562	0.0801955	0.398838	0.689695	0.213659	0.271924	0.0929044	0.406977	0	0.0048605	0.0252425	0	1.16959	0	0.0272658	0	0	0.00799265	0.00573033	0	0	0	0	0	0	0	0
OTU_74	Bacteria;Firmicutes;Clostridia;Lachnospirales;Lachnospiraceae;Blautia;unknown species	0.0188724	0	0.138265	0	0	0	0.011978	0.0179738	0	0.489168	0.00458842	0.105163	0.00939232	0.0205677	0	0.0614912	0.0074744	0.00774054	0.00490004	0.376021	0.0032911	0.00939452	0.0496448	0	0.0862119	0	0	0	0.215116	0	0.374259	0.0108182	0	0.00886054	0	0	0.0242166	0.00633312	0.0159853	0	0	1.5431	0	0	0.704298	0.00641149	0.0182602	0.0658689
OTU_75	Bacteria;Firmicutes;Clostridia;Clostridia vadinBB60 group;unknown family;unknown genus;unknown species	0.0424628	0.0973064	0.0172831	0.0414962	0.0708918	0.0379615	0.0319412	0.0359475	0.061949	0.172648	0.0321189	0.130202	0.103315	0.0822707	0.0538296	0.10761	0.0672696	0.0696648	0.0196002	0.0388987	0.0296199	0.0281836	0.0190942	0.068935	0.0689695	0.0294703	0.0874041	0.0193551	0.0465116	0.104574	0.111792	0.0865457	0	0.239234	0.0133726	0.0872505	0.0339032	0.0696643	0.123886	0.137528	0.0715276	0.107302	0.130655	0.0160064	0.0565495	0.0512919	0.0730407	0.219563
OTU_76	Bacteria;Firmicutes;Clostridia;Lachnospirales;Lachnospiraceae;Shuttleworthia;unknown species	0.207596	0.274227	0.311096	0.480171	0.141784	0.156591	0.327398	0.137799	0.295449	0.365849	0.302836	0.195303	0.225416	0.168655	0.376807	0.266462	0.313925	0.2864	0.543904	0.263647	0.408096	0.173799	0.194761	0.132946	0.264383	0.449422	0.194231	0.592266	0.325581	0.441029	0.0145815	0.436335	0.366675	0.0354421	0.127039	0.141782	0.135613	0.151995	0.0279743	0.017191	0.075998	0.076644	0.23409	0.160064	0.365001	0.237225	0.350595	0.367768
OTU_77	Bacteria;Firmicutes;Clostridia;Oscillospirales;Oscillospiraceae;unknown genus;Clostridium sp.	0	0	0	0	0	0	0	0	0	0	0	0	0	0	0	0	0	0	0	0	0	0	0	0	0	0	0	0	0	0.159134	0	0	0	0	0	0	0	0	0	0	0	0	0	0	0	0	0	0
OTU_78	Bacteria;Firmicutes;Clostridia;Oscillospirales;Ruminococcaceae;unknown genus;unknown species	0.00471809	0.0265381	0	0.0177841	0.0189045	0.0189807	0.00399265	0.0179738	0.0333572	0.0904345	0.08718	0.0701087	0.0422654	0.0534759	0.173024	0.097361	0.11959	0.0619243	0.0245002	0.0821195	0.102024	0.0657617	0.0381883	0.713969	0.0229898	0.810432	0.0582694	0.0232261	0.0523256	0.0909339	0.427724	0.162273	0.0180332	0.0708843	0.0835785	0.0436253	0.0532765	0	0.103904	0.0916853	0.0312933	0.0868632	0.157875	0	0.128521	0.121818	0.116865	0.148205
OTU_79	Bacteria;Firmicutes;Bacilli;Lactobacillales;Lactobacillaceae;Ligilactobacillus;Lactobacillus agilis	0.00471809	0.00442302	0.190114	0.480171	0.0330828	0.0569422	0.163699	0.0359475	0.133429	0.945452	0.0275305	0.100155	0.230112	0.0246812	0.149954	3.06431	0.0074744	0.0619243	0.117601	0	0.0065822	0	0.0190942	0.241272	0.0459797	0.832535	0	0	0.162791	0	0	0	0	0	0.0702059	0	0.0871797	0	0.0359669	0	0	0.0051096	0	0	0	0	0.350595	0.109782
OTU_80	Bacteria;Firmicutes;Clostridia;Clostridia UCG-014;unknown family;unknown genus;unknown species	0.467091	0.247689	0.103699	0.0533523	0.207949	0.00949037	0.13575	0.898688	0.443174	0	0	0.160248	0	0.0287947	0	0.0819882	0.321399	0.216735	0.0245002	0.0129662	0.0230377	0.695195	0.160391	0	0.321858	0.206292	0.0485578	0.449038	6.31977	0	0	0	0	0	0	0	0	0	0	0	0	0	0	0	0	0	0	0
OTU_81	Bacteria;Firmicutes;Bacilli;Lactobacillales;Lactobacillaceae;Ligilactobacillus;Multi-affiliation	0.00943619	0.00884603	0.241963	0.308258	0.0283567	0.0759229	0.203625	0.0299563	0.166786	0.887902	0.0229421	0.100155	0.169062	0.0205677	0.115349	3.11043	0	0.0619243	0.0686005	0	0.0032911	0	0.0152753	0.285588	0.063222	0.898843	0	0	0.127907	0	0	0.00360607	0	0	0.0200588	0	0.0484332	0	0.011989	0	0	0.0102192	0.00544395	0	0	0.00641149	0.365203	0.109782
OTU_82	Bacteria;Firmicutes;Clostridia;Clostridia UCG-014;unknown family;unknown genus;unknown species	0.485964	0.225574	0.0864155	0.0296402	0.217402	0.0142356	0.0838457	0.796837	0.0667143	0	0.0137653	0.0801242	0	0.00822707	0	0.076864	0.269078	0.0232216	0.0490004	0	0.0131644	0.403964	0.202398	0	0.27013	0	0.0388463	0.0503232	6.02326	0	0	0	0	0	0	0	0	0	0	0	0	0	0	0	0	0	0	0
OTU_83	Bacteria;Firmicutes;Clostridia;Lachnospirales;Lachnospiraceae;unknown genus;unknown species	0.217032	0.42461	0.155548	0.320114	0.94995	0.194553	0.0598898	0.988557	1.08173	0.0698812	4.76737	0.260404	0.206631	0.255039	0.857428	0.076864	0.0672696	0.0309621	0	0.0302546	0.0362021	0.0281836	0.549912	0.492393	0	0.110514	0.378751	0.0425812	0.709302	0	0.00972101	0	0	0	0	0	0	0	0	0	0	0	0.0108879	0	0.0102817	0	0.0109561	0.00548908
OTU_84	Bacteria;Firmicutes;Clostridia;Lachnospirales;Lachnospiraceae;Lachnospiraceae FE2018 group;unknown species	0	0	0	0	0	0	0	0	0	0	0	0	0	0	0	0.0666154	0	0	0	0	0	0	0	0	0	0	0	0	0	0	0	0	0	0	0	0	0	0	0	0	0	0	0	0	0	0	0	0
OTU_85	Bacteria;Firmicutes;Clostridia;Oscillospirales;Ruminococcaceae;Faecalibacterium;unknown species	0	0	0	0	0	0	0	0	0	0	0	0	0	0	0	0	0	0	0	0	0	0	0	0	0	0	0	0	0	0.0227335	0	0.0144243	0.0420774	0	0	8.27789	0.0242166	0	0.00799265	0	0.0178819	0	0.794817	0	0	0.192345	0.00730407	0
OTU_86	Bacteria;Firmicutes;Clostridia;Lachnospirales;Lachnospiraceae;Anaerostipes;Multi-affiliation	0.547299	0.00442302	0.22468	0.106705	0.0803441	0.052197	0.11978	0.071895	0.166786	0.0328853	0.247775	0.0150233	0.0798347	0.33731	0.219163	0.158852	0.171911	0.0696648	0.0196002	0.051865	0.0559487	0.0375781	0.0763767	0.16249	0.00574746	0.0368378	0.165097	0.286455	0.0755814	1.01391	0.029163	0.695972	1.15412	0.0620237	0.28751	0.261752	0.348719	0	0.131879	0.33809	0.223524	0.0306576	0.195982	0.284114	0.0822538	0.166699	0.931269	0.927654
OTU_87	Bacteria;Firmicutes;Clostridia;Lachnospirales;Defluviitaleaceae;Defluviitaleaceae UCG-011;unknown species	0.316112	0	0	0	0	0	0	0	0	0	0	0	0	0	0	0	0	0	0	0	0	0	0	0	0	0	0	0	0	0.431936	0.374259	0.0649093	0.0721327	0.451887	0.1705	0.39808	0.251853	0.177327	0.31571	0.0916853	0.303992	0.12774	0.408297	0.080032	0.354719	0.359043	0.463808	0.488528
OTU_88	Bacteria;Firmicutes;Clostridia;Oscillospirales;Ruminococcaceae;unknown genus;unknown species	0.0849257	0.331726	0.22468	0.0829925	0.359185	0.441302	0.307434	0.611108	0.371694	0.398734	0.293659	0.020031	0.117404	0.707528	0.303753	0	0.0298976	0	0.0441004	0	0.0065822	0.0469726	0.39334	0.132946	0.218403	0.596773	0.475867	0.0735493	0.0465116	0	0	0	0	0	0	0	0	0	0	0	0	0	0	0	0	0	0	0
OTU_89	Bacteria;Firmicutes;Clostridia;Oscillospirales;Ruminococcaceae;unknown genus;unknown species	0.051899	0	0	0	0	0	0	0	0	0	0	0	0	0	0	0	0.261604	0	0	0	0	0	0	0	0	0	0	0	0	0.491043	0.437445	0.360607	0.0721327	0.318979	0.0568334	0.179954	0.121083	0.0189994	0.167846	0.0630336	0.594573	0.229932	0.822037	0.0360144	0.251902	0.211579	0.723103	0.543419
OTU_90	Bacteria;Firmicutes;Clostridia;Oscillospirales;Oscillospiraceae;Flavonifractor;unknown species	0.09908	0.0663453	0	0.0414962	0	0.0664326	0.00399265	0.161764	0.0285919	0	0	0.0100155	0.0469616	0.00411353	0	0	0	0	0	0	0.0263288	0	0	0	0.00574746	0	0	0	0.00581395	0.0863872	0.179839	0.263243	0.0480885	0.0265816	0.046804	0.0599847	0.0339032	0	0.251768	0	0.433636	0.654029	0.451848	0.0480192	0.0822538	0.115407	0.993353	0.301899
OTU_91	Bacteria;Firmicutes;Clostridia;Lachnospirales;Lachnospiraceae;unknown genus;unknown species	0	0	0.0172831	0	0	0	0	0	0	0	0	0	0	0.00822707	0	0	0.0074744	0	0	0.00432208	0	0	0	0	0	0.00736757	0	0	0	0.46831	0.524934	0.158667	0.0300553	0.0265816	0.0969511	0.158142	0.527922	0.436985	0.19582	0.372471	0.719746	0.418987	1.60597	0.168067	0.0925355	0.00641149	0.66467	0.494017
OTU_92	Bacteria;Firmicutes;Clostridia;Lachnospirales;Lachnospiraceae;Blautia;unknown species	0.0660533	0.252112	0.0172831	0.260833	0.519873	0.0142356	0.239559	0.323528	0.343102	0	0.752501	0	0.140885	0.00411353	0.569056	0	0.0523208	0.13933	0.0588005	0.0129662	0.032911	0	0.0611014	0.236348	0.00574746	0.0294703	0.388463	0.00774204	0.133721	0	0	0	0	0	0	0	0	0	0	0	0	0	0	0	0	0	0	0
OTU_94	Bacteria;Firmicutes;Clostridia;Monoglobales;Monoglobaceae;Monoglobus;unknown species	0.141543	0.0796143	0.0345662	0.136345	0.037809	0.00474518	0.0678751	0.00599125	0.00476531	0.332963	0.0596494	0.105163	0.0375693	0.00822707	0.0192249	0.0153728	0.0298976	0.0619243	0.0147001	0.0172883	0.069113	0.117432	0.068739	0	0.0287373	0.0147351	0.0582694	0.0232261	0.215116	0.290988	0.534655	0.227183	0.498918	0.398724	0.0167157	0.174501	0.343876	0.208993	0.42361	0.0458426	0.120703	1.57376	0.0217758	0.428171	0.231339	0.17311	0	0.0219563
OTU_95	Bacteria;Firmicutes;Clostridia;Oscillospirales;Oscillospiraceae;unknown genus;unknown species	0.0330267	0.0132691	0.155548	0.27269	0.0850702	0.00949037	0.0558971	0.0119825	0.0428878	0.106877	0	0.400621	0.178454	0.75689	0.0153799	0.0307456	0	0.0387027	0	0	0.0032911	0	0.00381883	0	0.0114949	0	0	0.0193551	0.00581395	0.0136401	0	0.0396668	0	0.0708843	0.702059	0.0927037	0	0.126662	0.0399632	0.320899	0.0312933	0.0102192	0.0489956	0.564226	0.0925355	0.0577034	0.109561	0.0274454
OTU_96	Bacteria;Firmicutes;Clostridia;Oscillospirales;Oscillospiraceae;unknown genus;unknown species	0.051899	0.0574992	0.0172831	0.0948485	0.103975	0.0379615	0.0558971	0.0419388	0.0810102	0.0575492	0.0780031	0.0801242	0.0422654	0.0658165	0.0845894	0.0256213	0.0597952	0.0387027	0.0833007	0.0302546	0.065822	0.0657617	0.103109	0.0393914	0.120697	0.117881	0.0582694	0.174196	0.0755814	0.0772938	0.048605	0.0324547	0.0300553	0.177211	0.127039	0.158142	0.198576	0.158328	0.0999081	0.0573033	0.348697	0.301466	0.157875	0.0960384	0.0616903	0.0577034	0.310423	0.148205
OTU_97	Bacteria;Firmicutes;Clostridia;Oscillospirales;Ruminococcaceae;Subdoligranulum;Multi-affiliation	0.00471809	0.00884603	0	0.0889205	0	0.242004	0	0.299563	0.0333572	0.102766	0	0.0100155	0.0140885	0.0534759	0.738234	0.00512426	0	0.0774054	0.0147001	0.112374	0.365312	0.0798534	0.0725579	2.83126	0.419564	0.832535	0.602117	0.0154841	0.47093	0	0	0	0	0	0	0	0	0	0	0	0.00447047	0	0	0	0	0	0	0
OTU_98	Bacteria;Firmicutes;Clostridia;Clostridia vadinBB60 group;unknown family;unknown genus;unknown species	0.0707714	1.18979	0.138265	0.148201	0.17014	0.0616874	0.0558971	0.215685	0.400286	0.0369959	0.220244	0.105163	0.4884	0.345537	0	0.0358698	0.231706	0.00774054	0.0196002	0.72611	0.220504	0.00469726	0.0152753	0	0.00574746	0.0221027	0.106827	0.801301	0.0697674	0	0	0	0	0	0	0	0	0	0	0	0	0	0	0	0	0	0	0
OTU_99	Bacteria;Firmicutes;Clostridia;Peptostreptococcales-Tissierellales;Peptostreptococcaceae;Multi-affiliation;Multi-affiliation	0.117952	0.0486532	0.0864155	0.0592803	0.0141784	0.0284711	0.0319412	0.0179738	0.0238265	0.0369959	0.26154	0	0.0234808	0.0740436	0.115349	0.143479	0.037372	0.0696648	0.137201	0.0950858	0.0954418	0.0469726	0.160391	0.152642	0.178171	0.294703	0.116539	0.11226	0.0232558	0.0363736	0.0534655	0.0757275	0.0240442	0.0265816	0.0334314	0.0436253	0.121083	0.0316656	0.0719338	0.068764	0.120703	0.0664248	0.136099	0.10004	0.149085	0.282106	0.226426	0.334834
OTU_100	Bacteria;Firmicutes;Clostridia;Oscillospirales;Oscillospiraceae;Flavonifractor;Multi-affiliation	0.0235905	0.0398072	0.0172831	0.0118561	0.0283567	0.0189807	0.0519045	0.023965	0.0238265	0.213754	0.367074	0.0751164	0.0187846	0.0205677	0.0999692	0.00512426	0.0298976	0.0464432	0.0196002	0.0950858	0.259997	0.00939452	0.00763767	0.0246196	0.195414	0.110514	0.466155	0.00774204	0.0116279	0.168228	0.0631865	0.0757275	0.709305	0.194932	0.892618	0.0381721	1.35129	0.40532	0.179835	0.206292	0.205642	0.0357672	0.451848	0.0480192	0.0411269	0.0192345	0.105909	1.07586
OTU_101	Bacteria;Firmicutes;Clostridia;Clostridia UCG-014;unknown family;unknown genus;unknown species	0	0	0	0	0.00472612	0	0	0	0	0	0	0	0	0	0	0	0	0	0	0	0	0	0	0	0	0	0	0	0	0	0	0	0	0	0	0	0	0	0	0	0	0	0	0	0	0	0	0
OTU_102	Bacteria;Firmicutes;Bacilli;Erysipelotrichales;Erysipelatoclostridiaceae;Erysipelatoclostridium;Massiliomicrobiota timonensis	0	0	0	0	0	0	0.0159706	0	0	0	0	0	0	0	0	0	0	0	0	0	0	0	0	0	0	0	0	0	0	0.100027	0.0145815	3.53395	0	0.0443027	0.0267451	0.359908	0	0	1.03105	0	0.0178819	0	0.163319	0	0.0616903	0.102584	0.109561	0.0768471
OTU_103	Bacteria;Firmicutes;Clostridia;Oscillospirales;Oscillospiraceae;Pseudoflavonifractor;Pseudoflavonifractor capillosus	0.0377448	0	0.0172831	0.00592803	0	0	0	0.00599125	0	0	0	0	0	0	0	0.286959	0	0.0851459	0	0.0302546	0.0263288	0	0	0	0.0229898	0.0147351	0	0	0	0.154588	1.74978	0.685154	1.53282	1.00124	0.18053	0.447159	0.188889	0.360988	0.655397	0.212022	0.210112	0.0562056	0.310305	0.116046	0.195353	0.378278	0.16069	0.214074
OTU_104	Bacteria;Firmicutes;Clostridia;Clostridia vadinBB60 group;unknown family;unknown genus;unknown species	0.160415	0.464417	0.172831	0.33197	0.0708918	0.0806681	0.279486	0.167755	0.0714796	0.160316	0.055061	0.175272	0.230112	0.670506	0.223008	0.440687	0.171911	0.247697	0.132301	0.121018	0.190884	0.3429	0.0992897	0.265892	0.160929	0.0442054	0.174808	0.0580653	0.145349	0.190961	0.315933	0.0324547	0.0480885	0.735424	0.0367745	0.0599847	0.0581198	0.0189994	0.243776	0.240674	0.160937	0.342343	0.0272198	0.0160064	0.0873946	0.0192345	0.138777	0.0384235
OTU_105	Bacteria;Firmicutes;Clostridia;Oscillospirales;Ruminococcaceae;unknown genus;unknown species	0.0849257	0.0486532	0.0172831	0.124489	0.207949	0.0759229	0.0838457	0.0778863	0.0190612	0	0.142241	0.630978	0.0187846	0.0822707	0	0	0	0	0.0539004	0.051865	0.190884	0.00469726	0.00381883	0	0.063222	0.0294703	0	0	0.0174419	0.0500136	0	0.0540911	0.246453	0.0443027	0.688687	0.0490784	0.256696	0.0569981	0.0399632	0	0.00447047	0.0613152	0.244978	0.0480192	0.0873946	0	0.0620846	0.197607
OTU_106	Bacteria;Firmicutes;Clostridia;Oscillospirales;Ruminococcaceae;unknown genus;unknown species	0.0424628	0.0663453	0.120982	0.0770644	0.0425351	0.123375	0.0878384	0.0838775	0.061949	0.0986558	0.0780031	0.205318	0.0375693	0.061703	0.0845894	0.0512426	0.0523208	0.0851459	0.0441004	0.0345767	0.0493665	0.0563671	0.0381883	0.068935	0.488534	0.0589405	0.067981	0.0774204	0.0697674	0.0363736	0.0729076	0.0685154	0.34263	0.0708843	0.367745	0.0872505	0.256696	0.221659	0.0799265	0.297977	0.0983504	0.204384	0.108879	0.168067	0.11824	0.243637	0.0657366	0.203096
OTU_107	Bacteria;Firmicutes;Clostridia;Clostridia UCG-014;unknown family;unknown genus;unknown species	0	0	0	0	0	0	0.00798531	0	0.00953062	0	0	0	0	0	0	0.076864	0.0074744	0.309621	0.225402	0.10373	0.513411	0.117432	0	0	0	0	0	0.0193551	0.261628	0.131854	1.61369	0.411092	0	0.540493	0	0.169048	0.94929	0.0189994	0.395636	0.217753	0.388931	1.25696	0.0163319	0	0.221057	0.0384689	0	0.0109782
OTU_108	Bacteria;Firmicutes;Bacilli;Erysipelotrichales;Erysipelotrichaceae;Dielma;Dielma sp.	0	0.0973064	0.0518493	0.622444	0	0.801936	0.239559	0.880714	0.609959	0	0	0	0.00469616	0	0.00768994	0.179349	0.142014	0	0.161701	0	0	0	1.30604	0	0	0	0	0.0270971	0	0	0	0	0	0.0620237	0	0	0	0	0	0	0	0	0	0	0.0102817	0.871963	0.138777	0
OTU_109	Bacteria;Firmicutes;Clostridia;Oscillospirales;Ruminococcaceae;Paludicola;unknown species	0.051899	0	0	0.00592803	0.0614396	0	0	0.00599125	0.00476531	0.00411066	0.0688263	0	0.00939232	0	0.434482	0.102485	0.0074744	0	0.00980008	0	0.0065822	0.0610644	0.00381883	0.246196	0.00574746	0.0368378	0	0.0154841	0.00581395	0.231881	0.209002	0.176698	0	0.283537	0.00334314	0.278111	0	0.00633312	0.287735	0.0114607	0.111762	0.12263	0.397409	0	0.071972	0.352632	0.105909	0.247008
OTU_110	Bacteria;Firmicutes;Clostridia;Lachnospirales;Lachnospiraceae;[Ruminococcus] gauvreauii group;unknown species	0.0849257	0.0884603	0.0518493	0.0948485	0.108701	0.251495	0.175677	0.0898688	0.228735	0.102766	0.137653	0.125194	0.0469616	0.222131	0.0768994	0.158852	0.11959	0.0851459	0.0588005	0.181527	0.164555	0.610644	0.0801955	0.068935	0.109202	0.0294703	0.174808	0.240003	0.0406977	0.195508	0.0729076	0.0721215	0.210387	0.0265816	0.0668628	0.0327189	0.251853	0.126662	0.0479559	0.332359	0.156467	0.0919728	0.168763	0.020008	0.0462677	0.0961723	0.200862	0.0439126
OTU_111	Bacteria;Firmicutes;Clostridia;Lachnospirales;Lachnospiraceae;Multi-affiliation;Multi-affiliation	0	0	0	0	0	0	0	0	0	0	0	0	0	0	0	0.00512426	0	0	0	0	0	0	0	0	0	0	0	0	0	0.354642	0.111792	0.342577	0.589084	0.106326	0.0702059	0.0599847	0.188889	0.348322	0.395636	0.52146	0.0938799	0.0306576	0.0272198	0.308123	0.143944	0	0	0.0109782
OTU_112	Bacteria;Firmicutes;Bacilli;Erysipelotrichales;Erysipelotrichaceae;unknown genus;unknown species	0	0	0	0	0	0	0	0	0	0	0	0	0	0	0	0.0614912	0	0	0	0	0	0	0	0	0	0	0	0	0.00581395	0.477403	0.461748	0.129819	0.0120221	1.71894	1.13667	0.0272658	0.280912	0.113996	0.0679375	0.108876	1.12656	0.286138	0.462736	0.128051	0	0.00641149	0.0913009	0
OTU_113	Bacteria;Firmicutes;Clostridia;Lachnospirales;Lachnospiraceae;Lachnoclostridium;Eubacterium sp.	0.0283086	0.0398072	0.0345662	0.0711364	0.0425351	0.0332163	0.0279486	0.023965	0.0476531	0.0904345	0.08718	0.0100155	0.0375693	0.0287947	0.0615195	0.102485	0.0523208	0.0232216	0.0980008	0.0388987	0.148099	0.136221	0.0381883	0.064011	0.0402322	0.110514	0.0388463	0.0851624	0.0755814	0.0227335	0.0145815	0.0288486	0.0240442	0.0443027	0.110324	0.0654379	0.11624	0.246992	0.0959118	0	0.303992	0.0970824	0.26131	0.0480192	0.0462677	0.012823	0.328683	0.115271
OTU_114	Bacteria;Proteobacteria;Gammaproteobacteria;Enterobacterales;Morganellaceae;Proteus;Multi-affiliation	0.0377448	0	0.0172831	0.0296402	0	0.052197	0.00399265	0.107843	0.0333572	0.0205533	0.156006	0.020031	0	0.0740436	0	0	0.0523208	0	0	0.0345767	0	0.00469726	0.0343695	0.00492393	0	0.0147351	0.00971157	0.0270971	0	0.227335	1.13736	0.00721215	1.44265	0.629098	0.177186	0.20722	0.188889	0.145662	0.311713	0.979887	0.196701	0.413878	0.533508	0.208083	0.0154226	0.910431	0.0182602	0.587331
OTU_115	Bacteria;Firmicutes;Clostridia;Oscillospirales;Oscillospiraceae;unknown genus;unknown species	0	0	0	0	0	0	0	0	0	0	0	0	0	0	0	0	0	0	0	0	0	0	0	0	0	0	0	0	0	0.0500136	0.131234	0.050485	0.258476	0.0177211	0	0.0272658	0.00968664	0	0.0359669	0.0229213	0	0.0051096	0	0	0.0257043	0.0320574	0	0.00548908
OTU_116	Bacteria;Firmicutes;Clostridia;Lachnospirales;Lachnospiraceae;ASF356;unknown species	0.00943619	0.00884603	0.0172831	0	0	0.0142356	0.00399265	0	0	0.419287	0	0.0100155	0.00469616	0	0.0192249	0.00512426	0	0	0	0.0172883	0.00987329	0.00469726	0.00763767	0	0	0.00736757	0	0.0309681	0	0.772938	0.0534655	0.198334	0.0781438	0.141769	0.0300883	0.403534	0.121083	0.0189994	0.135875	0.0401123	0.0223524	0.270809	0.141543	0.0040016	0.303311	0.192345	0.17895	0.257987
OTU_117	Bacteria;Firmicutes;Bacilli;Erysipelotrichales;Erysipelatoclostridiaceae;Erysipelatoclostridium;Clostridiales bacterium CHKCI006	0.363293	0.623645	0.760456	0.278618	0.0519873	0.0332163	0.0159706	0.149781	0.204908	0	0	0	0.00939232	0	0.0615195	0.855752	0.642798	0.348324	1.46021	0.609413	0.207339	0.540185	0.22913	0.196957	0.0977068	0.0663081	0.543848	0.0425812	2.06395	0	0	0	0	0	0	0	0	0	0	0	0	0	0	0	0.128521	0	0.0219122	0.197607
OTU_118	Bacteria;Firmicutes;Clostridia;Oscillospirales;Ruminococcaceae;UBA1819;Multi-affiliation	0.0660533	0.0486532	0.22468	0.124489	0.0425351	0.0854133	0.0359339	0.09586	0.0238265	0.102766	0	0.155241	0.0328731	0.115179	0.123039	0.179349	0.0224232	0.0232216	0.00490004	0.138307	0.032911	0.0610644	0.0420072	0.0541632	0.333352	0.051573	0.0874041	0.0270971	0.0348837	0.118214	0.0631865	0.0180304	0.0901659	0.32784	0.120353	0.0272658	0.0532765	0.0379987	0.0879191	0.068764	0.0447047	0.0408768	0.0217758	0.0440176	0.107958	0.0705264	0.0876488	0.0768471
OTU_119	Bacteria;Firmicutes;Clostridia;Lachnospirales;Lachnospiraceae;[Ruminococcus] torques group;unknown species	0	0.0221151	0.241963	0.0711364	0.00472612	0	0.0319412	0.0119825	0.00953062	0.102766	0	0.125194	0.103315	0.123406	0	0.0256213	0.0896928	0.00774054	0.406703	0.10373	0.375185	0	0.0152753	0.00492393	0	0.00736757	0.00971157	0.0929044	0.982558	0.00454669	0.116652	0.295698	0	0.416445	0	0	0	0	0.00399632	0	0	0	0.0326637	0	0.00514086	0	0.00730407	0
OTU_121	Bacteria;Firmicutes;Clostridia;Lachnospirales;Lachnospiraceae;Blautia;unknown species	0.0566171	0	0.0864155	0	0	0.825662	0	0	0	0.542607	0	0.0350543	0.00939232	0.0904977	0.199938	1.58852	0.127065	0.0541838	0.0196002	0.146951	0.164555	0.018789	0.370427	0.00492393	0.0344847	0.184189	0.0971157	0.294197	0.110465	0	0	0	0	0	0	0	0	0	0	0	0	0	0	0	0	0	0	0
OTU_122	Bacteria;Firmicutes;Clostridia;Clostridia UCG-014;unknown family;unknown genus;unknown species	0	0	0	0	0	0	0	0	0	0	0	0.0150233	0	0	0	0	0.0149488	0	0	0	0.0032911	0	0	0	0	0	0	0	0	0	0	0	0	0	0	0	0	0	0	0	0	0	0	0	0	0	0	0
OTU_123	Bacteria;Firmicutes;Clostridia;Oscillospirales;Oscillospiraceae;Oscillibacter;unknown species	0.179288	0.296342	0.120982	0.0414962	0.189045	0.232514	0.127765	0.275598	0.214439	0.0452172	0.151418	0.185287	0.201935	0.185109	0.230698	0.179349	0.149488	0.0696648	0.186201	0.051865	0.164555	0.0986425	0.0840144	0.167413	0.0919593	0.287335	0.417597	0.00774204	0.133721	0.0363736	0.00972101	0	0	0.0354421	0.00334314	0.0163595	0	0	0.011989	0	0.0581161	0.0204384	0	0.0520208	0.0205634	0	0.0401724	0.0109782
OTU_125	Bacteria;Firmicutes;Clostridia;Oscillospirales;UCG-010;unknown genus;unknown species	0.0566171	0.0221151	0.172831	0.148201	0.0141784	0.199298	0.00399265	0.257624	0.0142959	0.267193	0	0.260404	0	0.353764	0	0.538048	0.343822	0.43347	0	0.151273	0.243541	0.197285	0.190942	0	0.396575	0.147351	0.398174	0.201293	0.186047	0	0	0	0	0	0	0	0	0	0	0	0	0	0	0	0	0	0	0
OTU_126	Bacteria;Firmicutes;Clostridia;Lachnospirales;Lachnospiraceae;Lachnospiraceae UCG-010;unknown species	0.113234	0.216728	0.207397	0.195625	0.179593	0.185062	0.139743	0.167755	0.114367	0.328853	0.105534	0.320497	0.150277	0.0452489	0.176869	0.148604	0.112116	0.123849	0.112701	0.116696	0.167846	0.169101	0.110746	0.142794	0.31611	0.110514	0.223366	0.0812914	0.133721	0	0	0	0	0	0	0	0	0	0	0	0	0	0	0	0	0	0	0
OTU_127	Bacteria;Firmicutes;Clostridia;Lachnospirales;Lachnospiraceae;Multi-affiliation;Multi-affiliation	0.702996	0.0928834	1.05427	0.497955	0	0	0	0.293571	0.390755	0.394623	0.00917684	0.0100155	0.455527	0.123406	0	0.097361	0	0	0	0	0	0	0	0	0	0	0	0	0	0	0	0	0	0	0	0	0	0	0	0	0	0	0	0	0	0	0	0
OTU_128	Bacteria;Firmicutes;Clostridia;Lachnospirales;Lachnospiraceae;unknown genus;unknown species	0.231187	0.858065	0.449361	0.646156	0.586039	0.213533	0.52703	0.323528	0.357398	0.369959	0.449665	0.115179	0.206631	0.378445	0.338357	0.0307456	0.0224232	0.309621	0.0882007	0.0734754	0.197466	0.131523	0.0267318	0.438229	0.0919593	0.0736757	0.0776925	0.0890334	0.0813953	0	0	0	0	0	0	0	0	0	0	0	0	0	0	0	0	0	0	0
OTU_129	Bacteria;Firmicutes;Clostridia;Oscillospirales;Ruminococcaceae;unknown genus;unknown species	0.0235905	0.0840373	0.172831	0.0177841	0.0567135	0.0237259	0.0199633	0.00599125	0.114367	0	0.0642379	0.0400621	0.089227	0.0452489	0	0	0	0	0	0	0	0	0	0	0	0	0	0	0	0.48195	0.155536	0.115394	0.0360664	0.141769	0.0768922	0.0599847	0.247009	0.398987	0.0679375	0.326629	0.0983504	0.219713	0.141543	0.0280112	0.0205634	0	0.0474764	0.00548908
OTU_130	Bacteria;Firmicutes;Clostridia;Oscillospirales;Oscillospiraceae;Colidextribacter;unknown species	0.127389	0.207882	0.155548	0.0770644	0.259937	0.0901585	0.0399265	0.131808	0.00476531	1.06055	0.0596494	1.08668	0.0986193	0.0493624	0.211473	0.230592	0.0896928	0.0696648	0	0.233392	0.424552	0.00939452	0.045826	0.206805	0.149434	0.464157	0.0582694	0.00387102	0.0174419	0	0	0	0	0	0	0	0	0	0	0	0	0	0	0	0	0	0	0
OTU_131	Bacteria;Firmicutes;Clostridia;Oscillospirales;Ruminococcaceae;unknown genus;unknown species	0	0	0	0	0	0	0	0	0	0	0	0	0	0	0	0	0	0	0	0	0	0	0	0	0	0	0	0	0	0.236428	0.335375	0.097364	0.0360664	0.212653	0.110324	0.114516	0	0.0126662	0.11989	0.0630336	0.0223524	0.0868632	0.141543	0.0840336	0.354719	0	0.0547805	0.312877
OTU_133	Bacteria;Firmicutes;Clostridia;Oscillospirales;Butyricicoccaceae;Butyricicoccus;unknown species	0.00943619	0	0	0	0.0519873	0.00949037	0.0159706	0.0659038	0.00476531	0.00411066	0	0	0.225416	0	0.00384497	0.117858	0	0.00774054	0.00490004	0.0432208	0	0.0375781	0.022913	0	0	0	0.0194231	0.00387102	0.0930233	0.131854	0.0243025	0.0540911	0.0540995	0.186071	0.0133726	0.714364	0.00484332	0	0.639412	0	0.00447047	0	0	0.296118	0.0257043	0.807848	0.211818	0.724558
OTU_134	Bacteria;Firmicutes;Clostridia;Lachnospirales;Lachnospiraceae;Lachnoclostridium;Multi-affiliation	0.0235905	0.0530762	0.0864155	0.00592803	0.037809	0.0142356	0.0199633	0.04793	0	0.131541	0.0229421	0.0450699	0.0328731	0.0246812	0.0307598	0.0153728	0.074744	0	0.0343003	0.0777975	0.0954418	0.0140918	0.00763767	0.0344675	0.0574746	0.0589405	0.0194231	0.0503232	0.0290698	0.345549	0.252746	0.299304	0.138254	0.363282	0.0835785	0.256298	0.300286	0.0316656	0.335691	0.309438	0.075998	1.08835	0.0762154	0.296118	0.169648	0.359043	0.0584325	0.241519
OTU_135	Bacteria;Firmicutes;Clostridia;Oscillospirales;Ruminococcaceae;Candidatus Soleaferrea;unknown species	0.0754895	0.137114	0.155548	0.100777	0.0236306	0.0949037	0.151721	0.155773	0.0524184	0.254861	0.0412958	0.0951475	0.0140885	0.0699301	0.130729	0.112734	0.0298976	0.0851459	0	0.0605091	0.065822	0.00469726	0.068739	0.068935	0.218403	0.103146	0.0291347	0.0232261	0.0348837	0.204601	0.0972101	0.0540911	0.0300553	0.0886054	0.0768922	0.0436253	0.150143	0.189994	0.0959118	0.0458426	0.0268228	0.0715344	0.0489956	0.356142	0.0668312	0.0512919	0.0182602	0.0439126
OTU_136	Bacteria;Firmicutes;Clostridia;Lachnospirales;Lachnospiraceae;unknown genus;Multi-affiliation	0.103798	0.168075	0	0	0.250484	0.260985	0.11978	0.0419388	0.0667143	0	1.12875	0	0.164366	0	0.269148	0	0.134539	0.0696648	0	0.10373	0.11848	0.00469726	0.0343695	0.344675	0	0.221027	0.485578	0.545813	0	0	0	0	0	0	0	0	0	0	0	0	0	0	0	0	0	0	0	0
OTU_137	Bacteria;Firmicutes;Clostridia;Oscillospirales;[Eubacterium] coprostanoligenes group;unknown genus;unknown species	0.00471809	0	0	0	0.0236306	0.00474518	0	0	0	0.0575492	0.055061	0.0400621	0.00939232	0.00822707	0	0	0	0	0	0.00864416	0	0	0.022913	0.00492393	0.0172424	0	0	0	0	0.00909339	1.45329	0.306516	0	0.0443027	0	0.00545316	0	0	0.011989	2.32651	0	0.0102192	0	0	0.00514086	0.307751	0.00730407	0
OTU_138	Bacteria;Firmicutes;Clostridia;Oscillospirales;Ruminococcaceae;Faecalibacterium;unknown species	0	0	0	0	0	0	0	0	0	0	0	0	0	0	0	0	0	0	0	0	0	0	0	0	0	0	0	0	0	0.0409203	0	0.0108182	0.0300553	0	0	4.93511	0.00484332	0	0	0	0.0223524	0	0.555283	0	0	0.0897609	0.0146081	0
OTU_139	Bacteria;Firmicutes;Clostridia;Oscillospirales;Ruminococcaceae;unknown genus;unknown species	0.051899	0.0751913	0.103699	0.0414962	0.17014	0.0664326	0.0678751	0.071895	0.147725	0.119209	0.0780031	0.085132	0.0704424	0.176882	0.272993	0.143479	0.0523208	0.0928864	0.102901	0.0432208	0.0954418	0.0704589	0.0801955	0.27574	0.109202	0.184189	0.262212	0.0735493	0.0930233	0	0	0	0	0	0	0.0218126	0.0629631	0.0633312	0.0319706	0	0.00447047	0	0.00544395	0	0.0565495	0.0384689	0.0620846	0.0603798
OTU_140	Bacteria;Firmicutes;Bacilli;Erysipelotrichales;Erysipelatoclostridiaceae;Erysipelatoclostridium;bacterium ic1391	0.174569	0.0530762	0.120982	0.112633	0.0708918	0.0616874	0.159706	0.0898688	0.104837	0.431619	0.0229421	0.0400621	0.140885	0.909091	0.142264	0.430438	0.0896928	0.2864	0.142101	0.0950858	0.15139	0.122129	0.00381883	0.0590871	0.0114949	0.103146	0.0388463	0.34065	0.0465116	0	0	0	0	0	0	0	0	0	0	0	0	0	0	0	0	0	0	0
OTU_141	Bacteria;Firmicutes;Clostridia;Oscillospirales;Oscillospiraceae;NK4A214 group;unknown species	0	0	0	0	0	1.38085	0	0	0	0	0	0	0	0	0	0	0	0	0	0	0	0	0	0	0	0	0	0	0	0	0	0	0	0	0	0	0	0	0	0	0	0	0	0	0	0	0	0
OTU_142	Bacteria;Firmicutes;Clostridia;Lachnospirales;Lachnospiraceae;ASF356;unknown species	0.287804	0.137114	0.172831	0.0889205	0.118153	0.0949037	0.0638825	0.173746	0.147725	0.0205533	0.0734147	0.38059	0.0422654	0.0534759	0.384497	0.112734	0.104642	0.100627	0.107801	0.168561	0.256706	0.173799	0.156572	0.00492393	0.149434	0.198924	0	0.867108	0	0	0	0	0	0	0	0	0	0	0	0	0	0	0	0	0	0	0	0
OTU_143	Bacteria;Firmicutes;Clostridia;Oscillospirales;Oscillospiraceae;Colidextribacter;unknown species	0	0	0	0	0	0	0	0	0	0	0	0	0	0	0	0	0	0	0	0	0	0	0	0	0	0	0	0	0	0.190961	0.179839	0.0180304	0.0721327	0.265816	0.140412	0.136329	0.01453	0.0633312	0.239779	0.0401123	0.147526	0.112411	0.0707714	0.164066	0.071972	0.0705264	0.135125	0.148205
OTU_144	Bacteria;Firmicutes;Clostridia;Oscillospirales;Ruminococcaceae;Faecalibacterium;unknown species	0	0	0	0	0.00472612	0	0	0	0	0	0	0	0	0	0	0	0	0	0	0	0	0	0	0	0	0	0	0	0	0.0181868	0	0	0.00601106	0	0	3.64271	0.00968664	0	0	0	0.0223524	0	0.402853	0	0	0.0641149	0.00730407	0
OTU_145	Bacteria;Firmicutes;Clostridia;Lachnospirales;Lachnospiraceae;[Ruminococcus] torques group;unknown species	0.00471809	0.0574992	0.27653	0.0592803	0	0.00474518	0.0359339	0.0419388	0.0190612	1.37707	0.00917684	1.15179	0	0.571781	0.00384497	0.0153728	0	0	0.00490004	0	0	0.0328808	0.0725579	0.0147718	0	0.00736757	0.0388463	0.00387102	0.0116279	0.00454669	0	0	0	0	0	0	0	0	0	0	0	0	0	0	0	0.00641149	0	0
OTU_146	Bacteria;Firmicutes;Clostridia;Oscillospirales;Ruminococcaceae;unknown genus;unknown species	0	0	0	0	0	0	0	0	0	0	0	0	0	0	0	0	0	0	0	0	0	0	0	0	0	0	0	0	0	1.33673	0	0	0	0	0	0	0	0	0	0	0	0	0	0	0	0.378278	0	0.439126
OTU_147	Bacteria;Firmicutes;Clostridia;Lachnospirales;Lachnospiraceae;Sellimonas;unknown species	0.0141543	0.00442302	0.0172831	0.0177841	0.00945224	0.00474518	0	0.023965	0.00953062	0.0452172	0	0.020031	0.0140885	0.0287947	0.0153799	0.0307456	0	0	0	0	0.0131644	0.00469726	0.0114565	0.00984785	0.0172424	0	0.00971157	0.0154841	0.00581395	0.0682004	0.0437445	0.0540911	0.198365	0.0531632	0.394491	0.572582	0.217949	0.189994	0.0799265	0.269326	0.18776	0.148178	0.250422	0.280112	0.185071	0.314163	0.23373	0.109782
OTU_148	Bacteria;Proteobacteria;Gammaproteobacteria;Enterobacterales;Enterobacteriaceae;Escherichia-Shigella;Escherichia coli O55:H7 str. RM12579	0.0377448	0.0132691	0.0518493	0.0414962	0.0850702	0.0189807	0.0159706	0.04793	0.00476531	0.0493279	0.509314	0.215334	0.0563539	0.156314	0.0422947	0.0819882	0.0074744	0.0154811	0.0196002	0.0648312	0.0164555	0.0469726	0.202398	0.0935546	0.0977068	0.0368378	0	0.0580653	0	0.059107	0.247886	0.328153	0.246453	0.00886054	0.0735491	0	0.329346	0.0759975	0.0919154	0.103146	0.0670571	0.025548	0.0762154	0.0080032	0.0976763	0.0512919	0.0438244	0.0439126
OTU_149	Bacteria;Firmicutes;Clostridia;Oscillospirales;Oscillospiraceae;unknown genus;unknown species	0.0754895	0.119421	0.328379	0.148201	0.0567135	0.0332163	0.143736	0.23965	0.119133	0.279525	0.0137653	0.260404	0.286466	0.152201	0.111504	0.0358698	0.0523208	0.0696648	0.220502	0.0388987	0.0789863	0.126826	0.0267318	0	0.235646	0.0442054	0.135962	0.0503232	0.104651	0.0227335	0	0.0144243	0	0.0531632	0	0.00545316	0.00968664	0	0.0399632	0.0229213	0	0.0306576	0	0	0	0.00641149	0	0.00548908
OTU_150	Bacteria;Firmicutes;Clostridia;Christensenellales;Christensenellaceae;Christensenellaceae R-7 group;unknown species	0	0	0	0	0	0	0	0	0	0	0	0	0	0	0	0	0	0	0	0	0	0	0	0	0	0	0	0	0	0.300082	0.797123	0.0576972	0	0.0265816	0	0.070891	0	0	0.011989	0	1.10868	0	0.375633	0	0.035986	0.0384689	0.284859	0.0658689
OTU_151	Bacteria;Firmicutes;Clostridia;Oscillospirales;Ruminococcaceae;unknown genus;unknown species	0	0	0	0	0	0	0	0	0	0	0	0	0	0	0	0	0	0	0	0	0	0	0	0	0	0	0	0	0	0.00454669	0.0048605	0	0.246453	0.0265816	0.00334314	0	0.00484332	0.0126662	0.00399632	0.0401123	0.00447047	0	0.511732	0.0280112	0.123381	0.17311	0.314075	0.450104
OTU_152	Bacteria;Firmicutes;Clostridia;Oscillospirales;Oscillospiraceae;unknown genus;unknown species	0.169851	0.0884603	0.155548	0.118561	0.037809	0.0427067	0.11978	0.04793	0.100071	0.152094	0.0321189	0.0651009	0.131492	0.19745	0.199938	0.251089	0.239181	0.108368	0.0637005	0.0345767	0.0263288	0.0798534	0.152753	0.398838	0.143686	0.0368378	0.0874041	0.0193551	0.174419	0.109121	0.0631865	0.0396668	0.0360664	0.0265816	0.0334314	0.0381721	0.10171	0.0886637	0.0759301	0.051573	0	0.0102192	0.0326637	0.0760304	0.00514086	0	0.0182602	0.0274454
OTU_153	Bacteria;Firmicutes;Clostridia;Oscillospirales;Ruminococcaceae;Negativibacillus;unknown species	0.0660533	0.0132691	0.0691324	0.130417	0.0330828	0.052197	0.0279486	0.0359475	0.061949	0.00411066	0.055061	0	0.00939232	0.0164541	0.0384497	0.0204971	0	0.0387027	0.0294002	0.0216104	0.0131644	0.0422754	0.0381883	0.0196957	0.0114949	0.0368378	0.0776925	0.00387102	0.0232558	0.0227335	0.0145815	0.0288486	0	0	0.00334314	0.00545316	0	0	0.0159853	0.00573033	0.0447047	0.0204384	0.0326637	0	0	0.025646	0.0328683	0.0109782
OTU_154	Bacteria;Firmicutes;Clostridia;Lachnospirales;Lachnospiraceae;Multi-affiliation;Multi-affiliation	0	0.0486532	0.293813	0.0118561	0.00945224	0.0711778	0.00399265	0.09586	0	0.12743	0	0.0901397	0.0657462	0.152201	0.0307598	0.0512426	0.0298976	0.108368	0.0392003	0.0821195	0.0427843	0.0751562	0.0725579	0.0196957	0.264383	0.0147351	0.067981	0.0735493	0.0174419	0.00909339	0.019442	0.00360607	0.00601106	0	0.00668628	0.0163595	0.0290599	0.145662	0.0199816	0.00573033	0.0402343	0	0.0108879	0.0080032	0.0205634	0.0961723	0.46746	0.6532
OTU_155	Bacteria;Firmicutes;Clostridia;Oscillospirales;Ruminococcaceae;unknown genus;unknown species	0.117952	0.194613	0.0345662	0.106705	0.037809	0.12812	0.127765	0.0838775	0.0476531	0.258972	0.00458842	0.205318	0.0751385	0.061703	0.0153799	0.0819882	0.0074744	0.0774054	0.0196002	0.0691533	0	0.230166	0.0381883	0	0.109202	0	0	0.0193551	0.0232558	0.209148	0.116652	0.0216364	0.11421	0.106326	0.0267451	0.0163595	0.0193733	0.050665	0.0799265	0.034382	0.111762	0.143069	0.0272198	0.060024	0.0565495	0.0448804	0.109561	0.0823362
OTU_156	Bacteria;Firmicutes;Clostridia;Lachnospirales;Lachnospiraceae;unknown genus;Multi-affiliation	0.051899	0.0176921	0.27653	0.0355682	0.0519873	0.0332163	0.0598898	0.137799	0.0238265	0.0493279	0.055061	0.00500776	0.0187846	0.0946113	0.176869	0.486805	0.0896928	0.0464432	0.0686005	0.10373	0.0592398	0.131523	0.446804	0.231424	0.0517271	0.0663081	0.291347	0.166454	0.72093	0.381922	0.617284	0.162273	0	0	0.00668628	0.376268	0	0	0.00399632	0	0.0357638	0	0.430072	0	0.071972	0.025646	2.03053	0.0768471
OTU_157	Bacteria;Firmicutes;Clostridia;Oscillospirales;Oscillospiraceae;UCG-005;unknown species	0.12267	0.154806	0.380228	0.320114	0.23158	0.0427067	0.323405	0.19172	0.0571837	0.398734	0.0229421	0.265411	0.319339	0.493624	0.0653645	0.138355	0.0448464	0.0928864	0	0.0950858	0.0625309	0.00939452	0.0343695	0.226501	0.0287373	0.00736757	0.0485578	0.0387102	0.0581395	0.145494	0.106931	0.0144243	0.108199	0.150629	0.35103	0.158142	0.285756	0.449652	0.0999081	0.280786	0.125173	0.153288	0.0435516	0.620248	0.133662	0.0577034	0.0876488	0.0548908
OTU_158	Bacteria;Firmicutes;Clostridia;Oscillospirales;Ruminococcaceae;unknown genus;unknown species	0	0.00884603	0	0	0	0.0189807	0.00399265	0.00599125	0.0142959	0.0205533	0.0137653	0.00500776	0.028177	0.0370218	0.0346047	0.0307456	0	0.0387027	0.0735006	0.0216104	0.0065822	0.0422754	0.022913	0.0246196	0.258636	0.0147351	0.0194231	0.0232261	0.00581395	0.0409203	0.058326	0.0432729	0.276509	0.00886054	0.40452	0.0163595	0.135613	0.462318	0.0239779	0.378202	0.0357638	0.0715344	0.141543	0.040016	0.113099	0.288517	0.0693886	0.214074
OTU_159	Bacteria;Firmicutes;Clostridia;Lachnospirales;Lachnospiraceae;Fusicatenibacter;unknown species	0.103798	0	0	0.0237121	0.00945224	0.00474518	0.0239559	0.00599125	0.109602	0.0534386	0.00458842	0.0250388	0.0798347	0.115179	0.749769	0.148604	0.134539	0.108368	0.0245002	0.216104	0.15139	0.0422754	0.00381883	0.147718	0.00574746	0.442054	0.223366	0.0580653	0	0.359189	0.0340235	0.151455	0.0180332	0.0531632	0	0.119969	0.0193733	0.00633312	0.11989	0	0.125173	0.0306576	0.0598835	0	0.0462677	0.166699	0.135125	0.071358
OTU_160	Bacteria;Firmicutes;Clostridia;Clostridia UCG-014;unknown family;unknown genus;unknown species	0	0	0	0	0	0	0	0	0	0	0	0	0	0	0	0	0	0	0	0	0	0	0	0	0	0	0	0	0	0.422843	0	0.0613032	0.102188	0.0177211	0	0.0381721	0.0193733	0	0.0519522	0.0114607	0.245876	0.0153288	0.0544395	0.0040016	0.550072	0.0769379	0.514937	0.636733
OTU_161	Bacteria;Firmicutes;Clostridia;Clostridia UCG-014;unknown family;unknown genus;unknown species	0	0	0	0	0	0	0	0	0	0	0	0	0	0	0	0	0	0	0	0	0	0	0	0	0	0	0	0	0	0.363736	0	0.0901518	0.0781438	0.0177211	0	0.0654379	0.0290599	0	0.00799265	0.0744943	0.28164	0.0102192	0.00544395	0	0.59634	0.0577034	0.496677	0.730047
OTU_162	Bacteria;Firmicutes;Clostridia;Oscillospirales;Ruminococcaceae;unknown genus;unknown species	0.0188724	0.0530762	0.0864155	0.0296402	0.0236306	0.0474518	0.091831	0.0539213	0.0524184	0.102766	0.0137653	0.150233	0.0610501	0.0781571	0.0499846	0.0307456	0.037372	0.0232216	0.0147001	0.0345767	0.032911	0.0281836	0.0343695	0.0295436	0.189666	0.0147351	0.0485578	0.0348392	0.0290698	0.0272802	0.068047	0.0144243	0.198365	0.0797448	0.153784	0.0381721	0.121083	0.189994	0.0359669	0.16618	0.0581161	0.0868632	0.0653275	0.104042	0.0514086	0.0961723	0.0292163	0.0548908
OTU_164	Bacteria;Firmicutes;Clostridia;Clostridia UCG-014;unknown family;unknown genus;unknown species	0.0471809	0	0.0345662	0.130417	0	0	0	0.203703	0.0667143	0	0	0	0	0	0	0	0	0	0	0	0	0	0	0	0	0.0147351	0	0	0	0.154588	0.102071	0.0252425	0	0.141769	0	0.332643	0.0339032	0	0.287735	0.00573033	0.129644	0.577385	0	0	0.0616903	0.0192345	0.182602	0.472061
OTU_165	Bacteria;Firmicutes;Clostridia;Oscillospirales;Oscillospiraceae;Colidextribacter;unknown species	0.00471809	0	0	0	0	0	0	0	0	0	0	0	0	0	0	0	0	0	0	0	0	0	0	0	0	0	0	0	0	0.145494	0.38398	0.050485	0.0360664	0.150629	0.143755	0.299924	0.0290599	0.0189994	0.267754	0.0229213	0.0581161	0.0357672	0.0272198	0.196078	0.123381	0.0320574	0.16069	0.23603
OTU_166	Bacteria;Firmicutes;Clostridia;Clostridia vadinBB60 group;unknown family;unknown genus;unknown species	0	0	0.0172831	0	0	0	0	0.00599125	0	0	0	0	0	0.00411353	0	0.0204971	0.0298976	0.0309621	0.0490004	0.0129662	0	0.0986425	0.0267318	0	0.965573	0	0	0	2.44186	0	0	0	0	0	0	0	0	0	0	0	0	0	0	0	0	0	0	0
OTU_168	Bacteria;Firmicutes;Clostridia;Oscillospirales;Oscillospiraceae;Oscillibacter;unknown species	0	0	0	0	0	0	0	0	0	0	0	0	0	0	0	0	0	0	0	0	0	0	0	0	0	0	0	0	0	0	0.554097	0.0180304	0.528973	0.0265816	0.384461	0.0218126	0.00968664	0.0253325	0.0399632	1.08876	0.0134114	0.0919728	0.190538	0.0360144	0	0	0.0620846	0.0329345
OTU_169	Bacteria;Firmicutes;Clostridia;Lachnospirales;Lachnospiraceae;Shuttleworthia;unknown species	0	0	0	0	0	0	0	0	0	0	0	0	0	0	0	0	0	0	0	0	0	0	0	0	0	0	0	0	0	0.0409203	0.0826286	0.0216364	0.0300553	0.0177211	0	0.0436253	0.213106	0.0316656	0.0199816	0.0974156	0.0804685	0.0051096	0.321193	0	0.0668312	0.17311	0.241034	0.142716
OTU_170	Bacteria;Firmicutes;Clostridia;Oscillospirales;Oscillospiraceae;UCG-005;unknown species	0	0	0	0	0	0	0	0	0	0	0	0	0	0	0	0	0	0	0	0	0	0	0	0	0	0	0	0	0	0.154588	0.209002	0.822185	0	0.212653	0	0.136329	0	0	0.103904	0	0.0312933	0.102192	0.114323	0.0040016	0.0308452	0.0320574	0.00365203	0.0274454
OTU_171	Bacteria;Firmicutes;Clostridia;Oscillospirales;Oscillospiraceae;Oscillibacter;unknown species	0.0141543	0.0486532	0.0172831	0.0177841	0.0472612	0.0237259	0.011978	0.0179738	0	0.0657705	0	0.0400621	0.0140885	0	0.0269148	0.0102485	0.0074744	0.0309621	0	0.0259325	0.0592398	0.00469726	0.0152753	0.0344675	0.00574746	0.0294703	0.0194231	0.00387102	0.0116279	0.131854	0.0631865	0.0901518	0.096177	0.15949	0.0702059	0.0599847	0.0290599	0	0.0879191	0.0114607	0.134114	0.173726	0.0381077	0.080032	0.0308452	0.0641149	0.131473	0.137227
OTU_172	Bacteria;Firmicutes;Clostridia;Monoglobales;Monoglobaceae;Monoglobus;unknown species	0.113234	0.119421	0.0864155	0.0118561	0.0425351	0.161336	0.13575	0.071895	0.0238265	0.12332	0.0321189	0.0150233	0.0375693	0.0329083	0.0499846	0.0614912	0.0822184	0.108368	0.0294002	0.116696	0.0592398	0.108037	0.0420072	0.068935	0.0862119	0.0957784	0.155385	0.0309681	0.0523256	0.0363736	0.0145815	0.00360607	0	0.0177211	0.0100294	0	0.0387465	0.0253325	0.011989	0.00573033	0.0223524	0.0357672	0.0163319	0.020008	0.0462677	0.0833494	0.0109561	0.00548908
OTU_173	Bacteria;Firmicutes;Clostridia;Oscillospirales;Oscillospiraceae;Intestinimonas;Intestinimonas timonensis	0	0	0	0	0.0141784	0	0	0	0	0	0.128476	0	0.58702	0	0.0884343	0.00512426	0.231706	0.170292	0.151901	0.600769	0.213921	0.018789	0	0.0196957	0	0.0221027	0.00971157	0.429683	0	0	0	0	0	0	0	0	0	0	0	0	0	0	0	0	0	0	0	0
OTU_174	Bacteria;Firmicutes;Clostridia;Oscillospirales;[Eubacterium] coprostanoligenes group;unknown genus;unknown species	0	0	0	0	0	0	0	0	0	0	0	0	0	0	0	0	0	0	0	0	0	0	0	0	0	0	0	0	0	0.0636537	0.058326	0.0216364	0.0240442	0.0620237	0.0835785	0.0327189	0.0581198	0.0886637	0.0199816	0.464157	0.0223524	0.0153288	0.0272198	0.0160064	0.0514086	0.0577034	0	0.0219563
OTU_175	Bacteria;Firmicutes;Clostridia;Clostridia UCG-014;unknown family;unknown genus;unknown species	0.00471809	0.00884603	0	0	0.245758	0	0	0	0	0	0	0	0.0563539	0	0	0	0	0	0	0	0	0	0	0	0	0	0	0	0	0	0	0	0	0	0	0	0	0	0	0	0	0	0	0	0	0	0	0
OTU_177	Bacteria;Firmicutes;Clostridia;Lachnospirales;Lachnospiraceae;Sellimonas;Lachnoclostridium phocaeense	0.0613352	0.00884603	0.0172831	0.112633	0.037809	0.0616874	0.0878384	0.0359475	0.00953062	0.156205	0.00917684	0.020031	0.0375693	0.0904977	0.00768994	0.158852	0.0074744	0.0541838	0.0784006	0.0432208	0.0592398	0.0328808	0.045826	0.00984785	0.0574746	0.0368378	0.00971157	0.0193551	0.0232558	0.0636537	0.0777681	0.0432729	0.0661217	0.0797448	0.10698	0.152688	0.0339032	0.107663	0.0639412	0.0916853	0.219053	0.0051096	0.185094	0.020008	0.0257043	0.0512919	0.0949529	0.0823362
OTU_179	Bacteria;Firmicutes;Clostridia;Lachnospirales;Lachnospiraceae;Lachnospiraceae FCS020 group;unknown species	0	0.00442302	0	0.0237121	0	0	0.00399265	0.00599125	0.0142959	0.00822132	0	0	0	0.0164541	0	0	0	0	0	0	0	0	0	0	0	0	0	0	0	0.059107	0.18956	0.140637	0.0300553	0.177211	0.00334314	0.0381721	0.150143	0.0189994	0.0879191	0.034382	0.0581161	0.235042	0.408297	0.0040016	0.0411269	0.0897609	0.0766927	0.0878252
OTU_180	Bacteria;Firmicutes;Clostridia;Oscillospirales;Ruminococcaceae;Subdoligranulum;unknown species	0	0	0	0	0	0	0	0	0.00476531	0	0	0	0	0	0	0	0	0	0	0	0	0	0	0	0	0	0	0	0	0	0.281909	0.21997	0.480885	0.0177211	0.00668628	0.0436253	0.154986	0.0126662	0.203812	0.0286517	1.32326	0.107302	0.0816593	0	0.0102817	0	0.00730407	0
OTU_182	Bacteria;Firmicutes;Bacilli;Erysipelotrichales;Erysipelotrichaceae;[Clostridium] innocuum group;unknown species	0	0	0	0.0118561	0	0	0	0	0.00476531	0	0	0	0	0	0	0.138355	0.0074744	0.0154811	0.151901	0.0216104	0.0065822	0.695195	0.0152753	0	0	0.0147351	0.00971157	0.00774204	0.00581395	0.0500136	0.0145815	0	0	0	0	0.00545316	0	0	0	0.00573033	0	0	0.141543	0	0.0771129	0	0.438244	0.0603798
OTU_183	Bacteria;Firmicutes;Clostridia;Lachnospirales;Lachnospiraceae;unknown genus;unknown species	0.0660533	0.0265381	0.155548	0.0533523	0.00472612	0.0284711	0.0399265	0.0179738	0	0.645373	0	0.0751164	0.0187846	0.180995	0	0.153728	0.0896928	0.0309621	0	0.108052	0.0526576	0.0751562	0.133659	0.0443153	0.344847	0.287335	0	0.00774204	0	0	0.00972101	0	0.00601106	0	0.00668628	0	0.00968664	0.0126662	0.00399632	0	0.00447047	0.0153288	0.0163319	0	0	0	0.0255642	0
OTU_184	Bacteria;Firmicutes;Clostridia;Clostridia UCG-014;unknown family;unknown genus;unknown species	0	0	0	0	0	0	0	0	0	0	0	0	0	0	0	0	0	0	0	0	0	0	0	0	0	0	0	0	0	0	0	0.897912	0	1.78097	0	0.768895	0	0	0.167846	0	0	0	0.00544395	0	0.349578	0.506508	0	0
OTU_185	Bacteria;Firmicutes;Clostridia;Oscillospirales;Oscillospiraceae;Pseudoflavonifractor;Multi-affiliation	0	0	0	0	0	0	0	0.00599125	0	0	0	0	0	0	0	0	0	0	0	0	0	0	0	0	0	0	0	0	0	0.0545603	0.38398	0.0649093	0.438807	0.203792	0.0936079	0.0599847	0.0532765	0.0126662	0.0399632	0.0286517	0.0357638	0.0153288	0.152431	0.040016	0.133662	0.185933	0.105909	0.0823362
OTU_188	Bacteria;Firmicutes;Clostridia;Lachnospirales;Defluviitaleaceae;Defluviitaleaceae UCG-011;unknown species	0	0	0	0	0	0	0	0	0	0	0	0	0	0	0.0384497	0.31258	0.216758	0.108368	0.117601	0.211782	0.125062	0.253652	0.473535	0	0.120697	0.265232	0.291347	0.11226	0.255814	0	0	0	0	0	0	0	0	0	0	0	0	0	0	0	0.143944	0.160287	0.248338	0.0164672
OTU_189	Bacteria;Firmicutes;Clostridia;Lachnospirales;Lachnospiraceae;[Ruminococcus] gauvreauii group;unknown species	0	0	0	0	0	0.00474518	0	0.00599125	0.0142959	0	0.0321189	0	0.0234808	0	0.0961243	0.0358698	0.0224232	0	0.00980008	0.051865	0.0493665	0.00939452	0.0649202	0.38899	0.0459797	0.0589405	0.0194231	0.166454	0.00581395	0.0181868	0.029163	0.00360607	0.16831	0	0.18053	0.0654379	0.0339032	0	0.0719338	0.017191	0.0983504	0.0102192	0.0217758	0.160064	0.11824	0.0448804	0.149733	0.0329345
OTU_190	Bacteria;Firmicutes;Clostridia;Clostridia UCG-014;unknown family;unknown genus;unknown species	0.0849257	0.0221151	0.0691324	0.0177841	0	0	0	0.00599125	0	0	0	0.370574	0	0.0987248	0.0538296	0.0922367	0.246655	0.0619243	0.00980008	0.0907637	0.424552	0.0375781	0.022913	0	0.0229898	0	0	0.0619363	0	0.0136401	0.422864	0.0144243	0	0	0	0.163595	0	0	0	0	0	0	0.435516	0	0.390705	0	0.270251	0.0384235
OTU_191	Bacteria;Firmicutes;Clostridia;Oscillospirales;Ruminococcaceae;unknown genus;unknown species	0	0.0309611	0.0345662	0.0237121	0.0236306	0.0569422	0.0199633	0.023965	0.0285919	0.012332	0.0275305	0.0100155	0.0422654	0.00411353	0.0461396	0.0256213	0.0224232	0.0619243	0.0392003	0.0259325	0.00987329	0.0657617	0.0534637	0.0147718	0.183919	0.0294703	0.00971157	0.0270971	0.0465116	0.00454669	0.0243025	0.0252425	0.16831	0.0265816	0.140412	0.0436253	0.0290599	0.120329	0.00399632	0.154719	0.0223524	0.0613152	0.0925472	0.040016	0.0976763	0.185933	0.0584325	0.0768471
OTU_192	Bacteria;Firmicutes;Clostridia;Lachnospirales;Lachnospiraceae;Multi-affiliation;Multi-affiliation	0.00471809	0	0.0172831	0.00592803	0	0	0	0.00599125	0	0.283635	0	0.020031	0	0.0904977	0	0	0	0	0.0245002	0	0	0.018789	0	0	0.0402322	0.00736757	0	0	0	0.0545603	0.150676	0.0216364	0.156288	0.0177211	0.0768922	0.0599847	1.08006	1.16529	0.011989	1.7764	0.0625866	0.102192	0.0108879	0.0240096	0.154226	0	0.0438244	0.625755
OTU_193	Bacteria;Firmicutes;Bacilli;Lactobacillales;Lactobacillaceae;Limosilactobacillus;Lactobacillus pontis	0	0	0	0	0	0	0	0	0.00476531	0	0	0	0	0	0	0	0.0822184	0	0	0.74772	0.0296199	0.29123	0.282594	0.00984785	0	0	0.12625	0.0387102	0	0.0136401	0.0048605	0	0.709305	0	0.00334314	0	0.00968664	0.569981	0.00399632	0.0229213	0	0	0.353857	0.12405	0	0	0	0.598309
OTU_194	Bacteria;Firmicutes;Clostridia;Lachnospirales;Lachnospiraceae;Lachnospiraceae UCG-010;unknown species	0	0	0	0	0	0	0	0	0	0	0	0	0	0	0	0	0	0	0	0	0	0	0	0	0	0	0	0	0	0.154588	0.0777681	0.140637	0.198365	0.0620237	0.100294	0.109063	0.10171	0.0823306	0.0759301	0.0802246	0.0938799	0.316795	0.119767	0.0560224	0.123381	0.121818	0.135125	0.148205
OTU_195	Bacteria;Firmicutes;Clostridia;Oscillospirales;Ruminococcaceae;unknown genus;Multi-affiliation	0.00471809	0	0.0172831	0	0	0.00474518	0.00798531	0.0119825	0.00953062	0.00822132	0.00917684	0	0.00939232	0.0164541	0.0192249	0.097361	0.0298976	0.0851459	0.0343003	0.0302546	0.0032911	0.018789	0.0114565	0.00492393	0.132192	0	0.0194231	0.0348392	0.0174419	0.00909339	0.0874891	0.0324547	0.294542	0.0443027	0.297539	0	0.0920231	0.449652	0.0479559	0.206292	0.0402343	0.112411	0.136099	0.0560224	0.123381	0.211579	0.0913009	0.164672
OTU_196	Bacteria;Firmicutes;Clostridia;Lachnospirales;Lachnospiraceae;unknown genus;mouse gut metagenome	0	0	0	0	0	0	0	0	0	0	0	0	0	0	0	0	0	0	0	0	0	0	0	0	0	0	0	0	0	0.254615	0.111792	0.198334	0.312575	0.0265816	0.0434608	0.0545316	0.125926	0.145662	0.239779	0.297977	0.0804685	0.0306576	0.00544395	0.20008	0.0102817	0	0	0
OTU_197	Bacteria;Firmicutes;Clostridia;Lachnospirales;Lachnospiraceae;Blautia;unknown species	0.00943619	0.0221151	0.0691324	0.00592803	0	0	0.011978	0	0	0.0534386	0	0.00500776	0.00469616	0.0287947	0	0.0307456	0.0298976	0.0154811	0	0.0864416	0.0032911	0.00939452	0	0.00492393	0.00574746	0.00736757	0	0	0	0	0	0	0	0	0	0.00545316	0	0	0	0	0	0	0	0.484194	0	0	0	0
OTU_199	Bacteria;Firmicutes;Clostridia;Clostridia UCG-014;unknown family;unknown genus;unknown species	0	0	0	0	0	0	0	0	0	0	0	0	0	0	0	0.640533	0	0	0	0	0	0.112734	0	0	0	0	0	0	0	0.0863872	0	0	0	0	0	0	0	0	0	0	0	0	0	0	0.0565495	1.87857	0	0
OTU_201	Bacteria;Firmicutes;Clostridia;Oscillospirales;Ruminococcaceae;unknown genus;unknown species	0	0	0	0.00592803	0	0.0237259	0.0199633	0	0	0	0	0	0.0140885	0	0.0307598	0.189598	0.0896928	0.14707	0.0392003	0.0388987	0.184301	0.0234863	0.0343695	0.0837067	0.0402322	0.0589405	0.0388463	0.236132	0.0755814	0	0	0	0	0	0	0	0	0	0	0	0	0	0	0	0.00514086	0	0.0401724	0.0274454
OTU_202	Bacteria;Firmicutes;Bacilli;Lactobacillales;Lactobacillaceae;Lactobacillus;Multi-affiliation	0	0	0	0	0	0	0	0	0	0	0	0	0	0	0	0	0	0	0	0	0	0	0	0	0	0	0	0	0	0.0682004	0.0145815	0.00360607	0.0180332	0.00886054	0	0.0545316	0.0242166	0.050665	0.00799265	0.017191	0.0447047	0.214603	0.0598835	0.020008	0.354719	0.012823	0.292163	0.0439126
OTU_204	Bacteria;Firmicutes;Clostridia;Oscillospirales;Ruminococcaceae;unknown genus;unknown species	0.00943619	0	0	0	0	0	0	0	0	0	0	0	0	0	0	0	0	0	0	0	0	0	0	0	0	0	0	0	0	0.0818405	0.038884	0.050485	0.108199	0	0.0300883	0.070891	0.0484332	0.0886637	0.123886	0.068764	0.0894095	0.178836	0.0979912	0.264106	0.0308452	0	0.0474764	0.071358
OTU_205	Bacteria;Firmicutes;Clostridia;Lachnospirales;Lachnospiraceae;GCA-900066575;unknown species	0.0566171	0.141537	0.0864155	0.0355682	0.0330828	0.00949037	0.0519045	0.0299563	0.0762449	0.0452172	0.00458842	0.0450699	0.0516577	0.0946113	0.0499846	0.0204971	0.156962	0.116108	0.156801	0.0777975	0.0493665	0.126826	0.0572825	0.064011	0.0977068	0.00736757	0.0582694	0.0270971	0.110465	0.113667	0.184699	0.0108182	0.186343	0.194932	0.0401177	0.0599847	0.0823364	0.107663	0.27175	0.366741	0.134114	0.107302	0.168763	0.108043	0.0257043	0.307751	0.0876488	0.126249
OTU_206	Bacteria;Firmicutes;Clostridia;Oscillospirales;Ruminococcaceae;unknown genus;unknown species	0.00471809	0.0265381	0.120982	0.0355682	0.00945224	0.0142356	0.011978	0.023965	0.00476531	0.226086	0.00917684	0.170264	0.108012	0.152201	0.0384497	0.189598	0.0149488	0.0387027	0.0588005	0.0345767	0	0.0375781	0.00381883	0.00492393	0.0229898	0.00736757	0	0.0116131	0	0.0363736	0.00972101	0.00721215	0	0.194932	0	0	0	0	0	0.0114607	0.00894095	0.0664248	0	0	0.205634	0.0512919	0.0219122	0.0768471
OTU_209	Bacteria;Firmicutes;Clostridia;Caldicoprobacterales;Caldicoprobacteraceae;Caldicoprobacter;unknown species	0.0377448	0.0707683	0.0345662	0.207481	0	0.0474518	0.0558971	0.149781	0	0.213754	0	0.220342	0	0.168655	0.0538296	0.179349	0.074744	0.116108	0	0.0907637	0.0394932	0.178496	0.118384	0.0837067	0.0459797	0.0221027	0.12625	0.0348392	0.0930233	0	0	0	0	0	0	0	0	0	0	0	0	0	0	0	0	0	0	0
OTU_213	Bacteria;Firmicutes;Clostridia;Oscillospirales;Ruminococcaceae;unknown genus;unknown species	0.0424628	0	0.0345662	0.0533523	0.0141784	0	0.0678751	0.0419388	0.0428878	0.119209	0.0458842	0.0250388	0.0939232	0.205677	0.0768994	0.097361	0.0224232	0.0232216	0	0.0388987	0.0032911	0.0140918	0	0.068935	0	0.00736757	0	0.0503232	0	0.0727471	0	0	0	0.256956	0.00334314	0.00545316	0.164673	0.0379987	0.00799265	0.114607	0.0983504	0.112411	0	0	0.0873946	0	0.00365203	0.0548908
OTU_214	Bacteria;Firmicutes;Clostridia;Oscillospirales;Ruminococcaceae;unknown genus;unknown species	0.0235905	0.0265381	0.190114	0.0414962	0.0141784	0.0427067	0	0	0	0.0328853	0	0.00500776	0.00469616	0.00411353	0.0499846	0.0819882	0.396143	0.0619243	0	0.384665	0.0394932	0.0375781	0.324601	0.0738589	0.132192	0	0.0388463	0.154841	0.00581395	0	0	0.00721215	0	0.115187	0	0	0	0	0	0	0	0.025548	0	0	0.00514086	0.012823	0.0146081	0
OTU_217	Bacteria;Firmicutes;Clostridia;Oscillospirales;UCG-010;unknown genus;unknown species	0	0	0	0	0	0	0	0	0	0	0	0	0	0	0	0	0	0	0	0	0	0	0	0	0	0	0	0	0	0.195508	0.160397	0.18391	0	0	0	0.29447	0	0	0.175838	0.120337	0.0894095	0.0204384	0.152431	0.020008	0.00514086	0	0	0.351301
OTU_218	Bacteria;Firmicutes;Clostridia;Oscillospirales;Ruminococcaceae;unknown genus;unknown species	0.0188724	0.0663453	0.0691324	0	0.0567135	0.0664326	0.0199633	0.0299563	0.0190612	0.25075	0.0688263	0.170264	0.0375693	0.0781571	0.0115349	0	0	0	0.00980008	0	0.00987329	0.00469726	0	0.00984785	0.114949	0.0147351	0	0.00387102	0	0.0454669	0.00972101	0.00360607	0.126232	0.0265816	0.0534902	0.0163595	0.0823364	0.0569981	0.00399632	0.0630336	0.0178819	0.0153288	0.0163319	0.0280112	0	0	0	0.0494017
OTU_222	Bacteria;Firmicutes;Clostridia;Oscillospirales;Ruminococcaceae;unknown genus;metagenome	0.0377448	0	0	0.148201	0.132331	0.0569422	0.0319412	0.101851	0.104837	0	0.220244	0	0.389781	0.00411353	0.59597	0.0204971	0.0149488	0.0619243	0.0490004	0	0.032911	0.0234863	0.0190942	0.0443153	0	0.0294703	0.0291347	0.162583	0	0	0	0	0	0	0	0	0	0	0	0	0	0	0	0	0	0	0	0
OTU_223	Bacteria;Firmicutes;Clostridia;Lachnospirales;Lachnospiraceae;Blautia;unknown species	0	0	0	0	0	0	0	0	0	0	0	0	0.0328731	0	0.0230698	0.0819882	0.0971672	0.116108	0.112701	0.0259325	0.065822	0	0.0305507	0.0147718	0	0.0589405	0.0388463	0.162583	0.127907	0.0181868	0.0145815	0.0685154	0.0480885	0.00886054	0.150441	0.00545316	0.0484332	0	0.0199816	0.00573033	0.0581161	0.0459864	0.0163319	0.172069	0.00514086	0.025646	0.0803448	0.0384235
OTU_227	Bacteria;Firmicutes;Clostridia;Oscillospirales;Ruminococcaceae;Subdoligranulum;unknown species	0	0	0	0	0	0	0	0	0	0	0	0	0	0	0	0	0	0	0	0	0	0	0	0	0	0	0	0	0	0.0682004	0.136094	0.144243	0	0.141769	0.0200588	0.0872505	0.1453	0.0253325	0.155857	0.0114607	0.174348	0.107302	0.163319	0	0.0514086	0.0961723	0.17895	0.241519
OTU_228	Bacteria;Firmicutes;Clostridia;Oscillospirales;Butyricicoccaceae;UCG-009;unknown species	0.051899	0.0973064	0.0518493	0.0355682	0.0425351	0.0427067	0.0399265	0.0898688	0.0857756	0.18498	0.0321189	0.165256	0.00939232	0.0575895	0.103814	0.076864	0.11959	0.0464432	0.0490004	0.0648312	0.105315	0.018789	0.0649202	0.068935	0.0977068	0.103146	0	0.116131	0.0290698	0	0	0	0	0	0	0	0	0	0	0	0	0	0	0	0	0	0	0
OTU_229	Bacteria;Firmicutes;Clostridia;Clostridia vadinBB60 group;unknown family;unknown genus;unknown species	0	0	0	0	0	0	0	0	0	0	0	0	0	0	0	0	0	0	0	0	0	0	0	0	0	0	0	0	0	0	0	0	0	0	0	0	0	0	0	0	0	0	0	0	0	0	0	0
OTU_231	Bacteria;Firmicutes;Clostridia;Lachnospirales;Lachnospiraceae;unknown genus;unknown species	0.108516	0	0.0518493	0.154129	0.0141784	0.0332163	0.0998163	0.0119825	0.0238265	0.024664	0.0137653	0	0.00469616	0.0863842	0.0230698	0.076864	0.0448464	0	0.147001	0.0345767	0.032911	0.0610644	0.126022	0.0738589	0	0.00736757	0.0485578	0.0309681	0.0290698	0.00909339	0	0.0685154	0	0	0.0367745	0.0436253	0.0193733	0	0.0719338	0	0.0134114	0.117521	0.0217758	0	0.113099	0.012823	0.0182602	0.0164672
OTU_234	Bacteria;Firmicutes;Clostridia;Oscillospirales;Ruminococcaceae;unknown genus;unknown species	0.0235905	0.0663453	0.172831	0.0652084	0.0236306	0.0806681	0.0878384	0.09586	0.0810102	0.147984	0.0780031	0.240373	0.0234808	0.12752	0.142264	0.076864	0.037372	0.0232216	0.0343003	0.0907637	0.032911	0.0516699	0.0572825	0.0886307	0.695442	0.147351	0.0194231	0.0387102	0.0406977	0.0500136	0.150676	0.0576972	0.432796	0.15949	0.538246	0.0654379	0.251853	0.240659	0.0799265	0.332359	0.129644	0.194165	0.136099	0.260104	0.113099	0.34622	0.0438244	0.153694
OTU_235	Bacteria;Firmicutes;Clostridia;Oscillospirales;Ruminococcaceae;unknown genus;unknown species	0	0	0	0	0	0	0	0	0	0	0	0	0	0	0	0	0	0	0	0	0	0	0	0	0	0	0	0	0	0.059107	0.0631865	0.0757275	0.0781438	0.0177211	0.534902	0.179954	0	0	0.0159853	0.194831	0.19223	0	0.26131	0.0040016	0.0873946	0	0	0.00548908
OTU_236	Bacteria;Firmicutes;Clostridia;Oscillospirales;[Eubacterium] coprostanoligenes group;unknown genus;unknown species	0	0	0	0	0	0	0	0	0	0	0	0	0	0	0	0	0	0	0	0	0	0	0	0	0	0	0	0	0	0.0909339	0.0437445	0.0180304	0.096177	0.0443027	0.0735491	0.0218126	0.0193733	0.0633312	0.0839228	0.034382	0.116232	0.051096	0.0489956	0.160064	0.0154226	0.0320574	0.0292163	0.0823362
OTU_241	Bacteria;Firmicutes;Clostridia;Oscillospirales;Ruminococcaceae;unknown genus;unknown species	0	0	0	0	0	0.00474518	0.00798531	0.00599125	0.00476531	0.00822132	0	0.00500776	0.0140885	0.0164541	0.0115349	0.0819882	0.0224232	0.0154811	0.0147001	0	0.0032911	0.00469726	0.0114565	0	0.0172424	0	0	0	0	0	0.0048605	0	0.126232	0.00886054	0.150441	0.0163595	0.0581198	0.170994	0.011989	0.154719	0.0312933	0.0408768	0.0653275	0.0160064	0.0616903	0.121818	0.0328683	0.0548908
OTU_243	Bacteria;Firmicutes;Clostridia;Clostridia vadinBB60 group;unknown family;unknown genus;unknown species	0	0	0	0	0	0	0	0	0	0	0	0	0	0	0	0	0	0	0	0	0	0	0	0	0	0	0	0	0	0.150041	0.106931	0.0432729	0	0.0265816	0	0.00545316	0.0774931	0.0253325	0.15186	0.0401123	0.0402343	0.0408768	0.00544395	0	0.195353	0.0448804	0.0657366	0.104292
OTU_244	Bacteria;Firmicutes;Clostridia;Clostridia UCG-014;unknown family;unknown genus;unknown species	0	0	0.0172831	0	0	0	0	0	0	0	0	0	0	0	0	0.0307456	0.485836	0	0.0833007	0.0605091	0.00987329	0.493212	0.68739	0	0	0.0442054	0.223366	0	0.0465116	0	0	0	0	0	0	0	0	0	0	0	0	0	0	0	0	0	0	0
OTU_245	Bacteria;Firmicutes;Bacilli;Erysipelotrichales;Erysipelotrichaceae;Holdemania;unknown species	0.141543	0.106152	0.103699	0.100777	0.0330828	0.052197	0.0638825	0.131808	0.0905409	0.439841	0.0596494	0.360559	0.089227	0.205677	0	0.0358698	0.0822184	0.0464432	0	0.0777975	0.0032911	0.0845507	0	0	0	0	0	0.0696783	0.00581395	0	0	0	0	0	0	0	0	0	0	0	0	0	0	0	0	0	0	0
OTU_247	Bacteria;Firmicutes;Clostridia;Oscillospirales;[Eubacterium] coprostanoligenes group;unknown genus;unknown species	0.051899	0.0707683	0.103699	0.0592803	0.0425351	0.0569422	0.091831	0.107843	0.0571837	0.0863238	0.0137653	0.125194	0.169062	0.189223	0.149954	0.112734	0.0971672	0.0774054	0.0539004	0.0648312	0.0427843	0.108037	0.0305507	0.315131	0.229898	0.0957784	0.242789	0.0503232	0.0581395	0	0	0	0	0	0	0	0	0	0	0	0	0	0	0	0	0	0	0
OTU_248	Bacteria;Firmicutes;Clostridia;Oscillospirales;Oscillospiraceae;Oscillibacter;unknown species	0.051899	0.0707683	0.138265	0.0770644	0.0425351	0.052197	0.111794	0.071895	0.114367	0.0863238	0.0137653	0.170264	0.136189	0.0123406	0.0845894	0.184473	0.0672696	0.0696648	0.0735006	0.051865	0.0625309	0.150312	0.0114565	0.00492393	0.126444	0.0147351	0.0485578	0.0270971	0.0930233	0	0	0	0	0	0	0	0	0	0	0	0.00447047	0	0	0	0	0	0	0
OTU_249	Bacteria;Firmicutes;Bacilli;Staphylococcales;Staphylococcaceae;Staphylococcus;Multi-affiliation	0	0	0	0.00592803	0	0	0	0.00599125	0	0	0	0	0	0	0	0.00512426	0	0	0.00490004	0	0	0	0	0	0	0	0	0	0	0.0181868	0	0.0865457	0.0300553	0.00886054	0.0267451	0.0327189	0.193733	0.0126662	0.0399632	0.0744943	0.0581161	0.0306576	0.119767	0.0520208	0.035986	0.00641149	0.0657366	0.00548908
OTU_251	Bacteria;Firmicutes;Bacilli;Lactobacillales;Lactobacillaceae;Ligilactobacillus;Multi-affiliation	0	0.00884603	0.0345662	0.0474243	0	0.0569422	0	0.0359475	0.16202	0.00822132	0.00917684	0.0250388	0.0140885	0.0246812	0.00384497	0.0256213	0.0971672	0.0154811	0.00980008	0.198816	0.125062	0.0140918	0.0305507	0	0.0172424	0.103146	0	0.0232261	0.00581395	0.0272802	0	0.00360607	0.00601106	0	0	0.0109063	0.0435899	0.0126662	0.011989	0.00573033	0.0625866	0.0306576	0.0108879	0.0120048	0.0616903	0.00641149	0.0365203	0.0219563
OTU_255	Bacteria;Firmicutes;Clostridia;Oscillospirales;Ruminococcaceae;unknown genus;unknown species	0.00471809	0	0	0	0	0.00474518	0.00399265	0	0.00476531	0	0.00458842	0.0150233	0.00469616	0.00411353	0.0384497	0.0153728	0.0149488	0.00774054	0.0343003	0.00864416	0	0.00939452	0.0114565	0	0.0919593	0	0	0.0193551	0	0	0.00972101	0.0180304	0.138254	0.00886054	0.147098	0.00545316	0.01453	0.164661	0.00399632	0.160449	0.00894095	0.0459864	0.0381077	0.0080032	0.0668312	0.0833494	0.0401724	0.0768471
OTU_258	Bacteria;Firmicutes;Clostridia;Lachnospirales;Lachnospiraceae;unknown genus;unknown species	0.132107	0.0398072	0.120982	0.154129	0.137058	0.0759229	0.211611	0.113834	0.114367	0.316521	0.055061	0.315489	0.0939232	0.20979	0.246078	0.0717397	0.0448464	0.0696648	0.142101	0.0994079	0.11848	0.15501	0.0343695	0.128022	0.189666	0.250497	0.0582694	0.0696783	0.0639535	0.0545603	0.048605	0.144243	0.174321	0.0177211	0.284167	0.0327189	0.188889	0.291324	0.0759301	0.085955	0.0938799	0.209494	0.0272198	0.572229	0.0411269	0.121818	0.0255642	0.0658689
OTU_260	Bacteria;Firmicutes;Clostridia;Lachnospirales;Lachnospiraceae;unknown genus;unknown species	0	0	0	0	0	0	0	0	0	0	0	0	0	0	0	0	0	0	0	0	0	0	0	0	0	0	0	0	0	0.0909339	0	0.0540911	0	0.0531632	0	0.0927037	0.00968664	0	0.0599449	0	0.0625866	0.143069	0.0272198	0.0240096	0.128521	0.12823	0.0876488	0.142716
OTU_261	Bacteria;Firmicutes;Clostridia;Oscillospirales;Ruminococcaceae;unknown genus;unknown species	0.0424628	0.0353841	0	0.0474243	0.00472612	0.0237259	0.011978	0.0179738	0.0142959	0.0493279	0.0183537	0.0500776	0.0610501	0.061703	0.0384497	0.0256213	0	0.0387027	0.00490004	0.0129662	0.0263288	0.0422754	0.0496448	0.0344675	0.0344847	0.0147351	0.0194231	0.0232261	0.00581395	0.0954806	0.0437445	0.00360607	0.0120221	0	0.0133726	0.0218126	0.01453	0.00633312	0.0359669	0.0286517	0.075998	0.0613152	0.0272198	0.0080032	0.0154226	0.0192345	0.0620846	0.0439126
OTU_263	Bacteria;Firmicutes;Clostridia;Oscillospirales;Oscillospiraceae;Oscillibacter;unknown species	0.0141543	0.0751913	0.22468	0.0533523	0.0519873	0.0379615	0.091831	0.107843	0.0810102	0.147984	0.0183537	0.260404	0.140885	0.0740436	0.0730544	0.0358698	0.0298976	0.0464432	0.137201	0.0259325	0.0592398	0.0751562	0.0152753	0.00492393	0.172424	0.0147351	0.0582694	0.0154841	0.110465	0.0136401	0.0048605	0	0	0.0531632	0	0.0109063	0.0242166	0.0253325	0.0239779	0.00573033	0.00447047	0.0306576	0.00544395	0.0280112	0.0205634	0.00641149	0	0.00548908
OTU_264	Bacteria;Firmicutes;Clostridia;Lachnospirales;Lachnospiraceae;Multi-affiliation;Multi-affiliation	0	0.0265381	0.0345662	0	0.0992485	0.0759229	0.00399265	0.0778863	0.109602	0.0739919	0.133064	0.220342	0.0563539	0.0534759	0.111504	0	0	0	0	0	0	0	0.0267318	0.0738589	0.0114949	0	0	0	0	0	0.0048605	0.0180304	0.34263	0.0265816	0.347687	0.00545316	0	0.278657	0.0359669	0.0401123	0.214583	0.12263	0.0326637	0.764306	0.0154226	0	0.00365203	0.0219563
OTU_265	Bacteria;Firmicutes;Clostridia;Oscillospirales;Oscillospiraceae;Colidextribacter;unknown species	0.0424628	0.0530762	0.0345662	0.0177841	0.00945224	0.0142356	0.0678751	0	0.0524184	0.0369959	0.0321189	0.0651009	0.0516577	0.0123406	0.0307598	0.0819882	0	0	0.00490004	0.0691533	0.0263288	0.0469726	0.0343695	0.0344675	0.0977068	0	0	0	0.0116279	0.0409203	0.102071	0.0396668	0.108199	0.0354421	0.00668628	0.0109063	0.0339032	0.0316656	0.0599449	0.034382	0.0312933	0.0204384	0.0381077	0.0160064	0.0257043	0.0769379	0.00730407	0.0768471
OTU_268	Bacteria;Firmicutes;Clostridia;Oscillospirales;Ruminococcaceae;unknown genus;unknown species	0	0	0.0172831	0	0	0.00474518	0.00399265	0.00599125	0	0.00822132	0.00458842	0.0150233	0	0.0205677	0.0269148	0	0	0.0154811	0	0	0.0032911	0	0.00763767	0.0787828	0.143686	0	0.00971157	0	0.00581395	0.0181868	0.058326	0.0216364	0.0540995	0.0443027	0.0534902	0.0163595	0.121083	0.0823306	0.011989	0.0573033	0.156467	0.0613152	0.130655	0.0120048	0.0102817	0.0512919	0.0803448	0.219563
OTU_270	Bacteria;Proteobacteria;Gammaproteobacteria;Enterobacterales;Morganellaceae;Multi-affiliation;Multi-affiliation	0	0	0	0.0118561	0	0.00949037	0.00399265	0.023965	0.00476531	0	0.0780031	0.0150233	0	0	0	0	0	0	0	0.00432208	0	0.00939452	0.00381883	0	0	0.0147351	0	0	0	0.0227335	0.374259	0.0144243	0.426785	0.0177211	0.0334314	0.0109063	0.0629631	0.0443319	0.0599449	0.154719	0.0178819	0.051096	0.0871033	0.020008	0.00514086	0.0769379	0.00365203	0.071358
OTU_271	Bacteria;Firmicutes;Clostridia;Lachnospirales;Lachnospiraceae;CHKCI001;unknown species	0.146261	0.287496	0.207397	0.171913	0	0.00949037	0.19564	0.14379	0	0.201422	0	0.180279	0.1221	0.0411353	0	0.174225	0.0298976	0.100627	0.0784006	0	0	0.178496	0.0152753	0	0.0804644	0	0	0	0	0.150041	0.160397	0.0793336	0.192354	0.699982	0	0	0	0	0.0999081	0.00573033	0.00894095	0.0970824	0	0	0.0257043	0.0192345	0.0182602	0.00548908
OTU_273	Bacteria;Firmicutes;Clostridia;Lachnospirales;Lachnospiraceae;Marvinbryantia;unknown species	0.0330267	0.185767	0	0.0355682	0.0236306	0.0901585	0.0199633	0.071895	0.0571837	0	0.0183537	0.00500776	0.0845309	0	0	0	0	0	0	0	0	0	0	0	0	0	0	0	0	0	0	0	0	0	0	0.0109063	0	0	0	0	0	0	0	0	0.143944	0	0.248338	0.0274454
OTU_275	Bacteria;Firmicutes;Clostridia;Oscillospirales;Ruminococcaceae;unknown genus;unknown species	0.051899	0.132691	0.0691324	0.124489	0.0945224	0.170827	0.143736	0.155773	0.104837	0	0.0504726	0	0.0845309	0	0.00384497	0.0153728	0.0597952	0.116108	0.0882007	0.108052	0.0493665	0.136221	0.16421	0.0147718	0	0.117881	0.116539	0.131615	0.116279	0	0	0.00360607	0	0	0	0.0490784	0.00484332	0	0	0.00573033	0	0	0.0163319	0	0.00514086	0.00641149	0	0
OTU_276	Bacteria;Firmicutes;Clostridia;Lachnospirales;Lachnospiraceae;CHKCI001;unknown species	0.0424628	0.0663453	0.0172831	0.00592803	0.108701	0.0996489	0.0239559	0.071895	0.0857756	0.0411066	0.238598	0.0250388	0.0140885	0.0287947	0.0884343	0.0512426	0.134539	0.0541838	0.0784006	0.133985	0.0789863	0.0751562	0.0725579	0.068935	0.0344847	0.162086	0.145673	0.178067	0.0406977	0	0	0	0	0	0	0	0	0	0	0	0	0	0	0	0.0102817	0.00641149	0	0
OTU_277	Bacteria;Firmicutes;Clostridia;Lachnospirales;Lachnospiraceae;Anaerostipes;unknown species	0.150979	0.0353841	0.0172831	0.0414962	0.00472612	0.0142356	0.0838457	0.0179738	0.00476531	0.0657705	0	0.0150233	0	0.0863842	0.0115349	0.0102485	0.0224232	0.0387027	0	0.0302546	0	0.00469726	0.022913	0.0147718	0.0114949	0	0	0.0154841	0.0116279	0	0	0	0	0	0	0	0	0	0	0	0	0	0	0	0	0	0	0
OTU_280	Bacteria;Firmicutes;Clostridia;Oscillospirales;Ruminococcaceae;unknown genus;unknown species	0	0	0	0	0	0	0	0	0	0	0	0	0	0	0	0	0	0	0	0	0	0	0	0	0	0	0	0	0	0.0818405	0.0437445	0.0793336	0.0841548	0	0.488098	0.179954	0	0	0.00799265	0.0974156	0.183289	0	0.20687	0.0120048	0.0411269	0	0	0.00548908
OTU_281	Bacteria;Firmicutes;Bacilli;Erysipelotrichales;Erysipelotrichaceae;unknown genus;unknown species	0	0	0	0	0	0.00949037	0	0	0	0	0	0	0	0	0	0.215219	0.0224232	0.0464432	0.00490004	0.0172883	0	0.00939452	0.0152753	0	0	0.00736757	0	0.0154841	0.00581395	0	0	0	0	0	0	0	0	0	0	0	0	0	0	0	0	0.0320574	0.314075	0
OTU_283	Bacteria;Firmicutes;Clostridia;Oscillospirales;Ruminococcaceae;Faecalibacterium;unknown species	0.00471809	0.0619222	0.0345662	0.0948485	0.0283567	0.180317	0.0598898	0.155773	0.138194	0	0.0825915	0	0.0187846	0	0.0192249	0	0.0224232	0.116108	0.0294002	0.0864416	0.230377	0.0375781	0.267318	0.0147718	0	0.309438	0.466155	0.0154841	0.27907	0	0	0	0	0	0	0	0	0	0	0	0	0	0	0	0	0	0	0
OTU_286	Bacteria;Firmicutes;Clostridia;Lachnospirales;Lachnospiraceae;Shuttleworthia;unknown species	0.0283086	0.207882	0.0345662	0.0770644	0.0189045	0.0237259	0.0479118	0.0119825	0.0762449	0.0698812	0.08718	0.0550854	0.164366	0.0287947	0.0576746	0.0819882	0.0896928	0.0541838	0.0882007	0.0821195	0.0855685	0.0328808	0.0420072	0.0344675	0.0517271	0.0736757	0.00971157	0.116131	0.0813953	0	0	0	0	0	0	0	0	0	0	0	0	0	0	0	0	0	0	0
OTU_288	Bacteria;Firmicutes;Clostridia;Oscillospirales;Oscillospiraceae;Oscillibacter;unknown species	0.0330267	0.0884603	0.241963	0.0770644	0.0519873	0.0142356	0.0958237	0.113834	0.0333572	0.0945452	0.0183537	0.085132	0.131492	0.0534759	0.0768994	0.0461184	0.0448464	0.0619243	0.0539004	0.0345767	0.0394932	0.0704589	0.00381883	0	0.212656	0.0147351	0.00971157	0.0116131	0.0639535	0.0136401	0.0048605	0.00721215	0	0.0531632	0.00334314	0	0	0.0126662	0.0199816	0.0114607	0	0.025548	0.00544395	0.020008	0.0102817	0.00641149	0	0
OTU_289	Bacteria;Firmicutes;Bacilli;Erysipelotrichales;Erysipelatoclostridiaceae;Erysipelatoclostridium;Multi-affiliation	0	0	0	0.00592803	0	0	0	0	0	0.0698812	0.0642379	0	0	0.00411353	0.00384497	0	0	0	0.00980008	0	0.0032911	0.00469726	0.00381883	0.00492393	0.00574746	0.00736757	0.00971157	0.00387102	0	0.0136401	0	0.00721215	0.00601106	0	0.0936079	0.00545316	0.0242166	0.0379987	0	0.00573033	0.0268228	0.0408768	0	0.120048	0	0.0320574	0.00365203	0.0109782
OTU_290	Bacteria;Firmicutes;Clostridia;Oscillospirales;Multi-affiliation;Multi-affiliation;Multi-affiliation	0.00943619	0.00442302	0.0518493	0.0177841	0.0189045	0.00474518	0.011978	0.04793	0.0428878	0.0164426	0.00917684	0.0250388	0.117404	0.0123406	0.0845894	0.0563669	0.0298976	0.0619243	0.0196002	0.0302546	0.0230377	0.018789	0	0.0393914	0	0.0442054	0.00971157	0	0.0290698	0.0227335	0.0777681	0.0144243	0	0.0177211	0.00334314	0	0.00484332	0	0.00799265	0.051573	0.0268228	0	0.0598835	0	0.0257043	0.025646	0.0693886	0.0603798
OTU_291	Bacteria;Firmicutes;Bacilli;Lactobacillales;Lactobacillaceae;Limosilactobacillus;Multi-affiliation	0	0	0	0	0	0.260985	0	0	0.0524184	0	0.100945	0	0	0.00822707	0	0	0	0	0	0.00432208	0	0.00939452	0	0	0	0	0	0	0	0	0	0	0.0420774	0	0	0	0	0	0	0	0	0	0.849257	0	0	0	0	1.98705
OTU_292	Bacteria;Firmicutes;Clostridia;Oscillospirales;Oscillospiraceae;Oscillibacter;unknown species	0.00471809	0.0132691	0.0691324	0.0355682	0.0567135	0.00949037	0.0159706	0.0419388	0.0810102	0.00822132	0.00917684	0.0150233	0.028177	0.123406	0.0384497	0.00512426	0.0149488	0.00774054	0.0294002	0.00864416	0.0065822	0.00469726	0.0496448	0.0295436	0.0344847	0	0.0582694	0	0.0581395	0.0181868	0.126373	0.0216364	0	0	0.0568334	0.0436253	0	0.00633312	0.011989	0	0.00894095	0	0.00544395	0.0160064	0.00514086	0	0.0803448	0.0109782
OTU_293	Bacteria;Firmicutes;Bacilli;Erysipelotrichales;Erysipelotrichaceae;[Clostridium] innocuum group;Multi-affiliation	0.00471809	0.00442302	0	0.00592803	0	0	0	0	0	0.00822132	0.055061	0	0	0.0123406	0	0	0	0	0	0	0.0032911	0	0	0.00984785	0	0.00736757	0	0.0154841	0	0.00454669	0.0243025	0	0.0781438	0.00886054	0.0300883	0.00545316	0	0.120329	0.00799265	0.00573033	0.0402343	0.0102192	0.00544395	0.0640256	0	0.0192345	0.00365203	0.0274454
OTU_298	Bacteria;Firmicutes;Clostridia;Lachnospirales;Lachnospiraceae;Lachnoclostridium;unknown species	0	0	0	0	0	0	0.00399265	0	0	0.00411066	0	0.00500776	0	0	0.0845894	0.0204971	0.0074744	0.0387027	0.00490004	0.0561871	0.0230377	0.10334	0.0152753	0.0196957	0.0402322	0.0368378	0	0.00387102	0.0290698	0	0	0	0.0120221	0	0	0	0	0	0	0	0	0	0	0	0.0514086	0.00641149	0.120517	0.0494017
OTU_299	Bacteria;Firmicutes;Clostridia;Oscillospirales;Oscillospiraceae;unknown genus;unknown species	0.0330267	0.0707683	0.0864155	0.0177841	0.0614396	0.0142356	0.0279486	0.09586	0.0381225	0.115098	0	0.085132	0.0516577	0.0370218	0.0499846	0.0563669	0.0298976	0.0232216	0.0147001	0.00864416	0.0164555	0.0328808	0.0381883	0.0147718	0.109202	0.0147351	0.0291347	0.0387102	0.0174419	0.0136401	0.0777681	0.0432729	0	0.0531632	0	0.0436253	0	0.00633312	0.0519522	0.0114607	0.00894095	0.0051096	0.00544395	0	0	0.0384689	0	0.0109782
OTU_301	Bacteria;Firmicutes;Clostridia;Christensenellales;Christensenellaceae;Christensenellaceae R-7 group;unknown species	0.0235905	0	0	0	0	0.147101	0	0	0	0.0164426	0	0	0.0187846	0	0.107659	0.158852	0.0448464	0.193513	0.0294002	0.155595	0.0756952	0.018789	0.0649202	0.123098	0	0.0663081	0.0194231	0.0154841	0.0639535	0	0	0	0	0	0	0	0	0	0	0	0	0	0	0	0.0616903	0	0.0219122	0
OTU_307	Bacteria;Firmicutes;Clostridia;Lachnospirales;Lachnospiraceae;Eisenbergiella;unknown species	0.0235905	0.0132691	0.138265	0.0533523	0.00472612	0.0332163	0.0239559	0.00599125	0.00476531	0.0863238	0	0.110171	0	0.00822707	0.0153799	0.179349	0.0224232	0.00774054	0.592905	0.0172883	0.0394932	0.108037	0.0840144	0	0.0114949	0.0368378	0.00971157	0.00387102	0.0523256	0	0	0	0	0	0	0	0	0	0	0	0	0	0	0	0	0	0	0
OTU_309	Bacteria;Firmicutes;Clostridia;Oscillospirales;Oscillospiraceae;Oscillibacter;unknown species	0.0377448	0.0353841	0.0345662	0.0237121	0.0472612	0.0427067	0.00399265	0.0599125	0.0476531	0.00822132	0.0412958	0.0300466	0	0.0329083	0.0384497	0.0819882	0.0074744	0.0154811	0	0.00864416	0.0164555	0	0.068739	0.108326	0.0287373	0.0294703	0.0388463	0	0.0174419	0	0.058326	0.00360607	0.00601106	0.00886054	0.0267451	0.0109063	0	0.00633312	0.0359669	0	0.0357638	0	0.00544395	0.0280112	0.00514086	0	0.0511285	0.0164672
OTU_310	Bacteria;Firmicutes;Clostridia;Clostridia UCG-014;unknown family;unknown genus;unknown species	0.0707714	0.0353841	0.0691324	0.0474243	0.108701	0.0711778	0.011978	0.09586	0.0714796	0.0493279	0.146829	0.0300466	0.0140885	0.0329083	0.230698	0.0307456	0.0298976	0.00774054	0.0196002	0.0432208	0.0263288	0.018789	0.0611014	0.285588	0.149434	0.0368378	0.0291347	0.0154841	0.00581395	0.00909339	0	0.0108182	0	0	0	0.00545316	0	0	0.011989	0	0	0	0.0108879	0	0.0102817	0.00641149	0	0
OTU_311	Bacteria;Firmicutes;Bacilli;Erysipelotrichales;Erysipelotrichaceae;unknown genus;Clostridiales bacterium 60-7e	0.150979	0.00442302	0	0.0237121	0.00945224	0	0.0319412	0.04793	0.0190612	0.0822132	0.0504726	0.0500776	0.103315	0.440148	0.146109	0.0204971	0.037372	0.0541838	0.0294002	0.0216104	0.0296199	0.00939452	0	0.108326	0	0.0294703	0.0194231	0.0541942	0	0	0	0	0	0	0	0	0	0	0	0	0	0	0	0	0	0	0	0
OTU_312	Bacteria;Firmicutes;Clostridia;Oscillospirales;Ruminococcaceae;unknown genus;unknown species	0.0707714	0.114998	0.0345662	0.0711364	0.037809	0.0759229	0.0519045	0.0659038	0.0428878	0.115098	0.0229421	0.0951475	0.0610501	0.0287947	0.0115349	0	0.0074744	0.0154811	0.0196002	0.0172883	0.0032911	0.0469726	0.045826	0.260968	0.155181	0.0221027	0.0874041	0.0309681	0.0174419	0	0	0	0	0	0	0	0	0	0	0	0	0	0	0	0	0	0	0
OTU_313	Bacteria;Firmicutes;Clostridia;Oscillospirales;Ruminococcaceae;unknown genus;unknown species	0	0	0	0	0	0	0	0	0	0	0	0	0	0	0	0	0	0	0	0	0	0	0	0	0	0	0	0	0	0	0	0	0	0	0	0	0	0	0	0	0	0	0	0	0	0	0	0
OTU_314	Bacteria;Firmicutes;Clostridia;Lachnospirales;Lachnospiraceae;unknown genus;unknown species	0.0660533	0.0486532	0.207397	0.0711364	0.037809	0.0854133	0.0479118	0.0659038	0.128663	0.217865	0.0504726	0.190295	0.0845309	0.0452489	0.0768994	0.133231	0.11959	0.232216	0.210702	0.0561871	0.111897	0.183193	0.0420072	0.0393914	0.218403	0.0663081	0.0776925	0.100646	0.116279	0.00454669	0	0	0	0	0	0	0	0	0	0	0	0.0051096	0	0	0	0	0	0
OTU_318	Bacteria;Firmicutes;Clostridia;Oscillospirales;Ruminococcaceae;unknown genus;unknown species	0	0	0.0518493	0	0.00472612	0.00474518	0	0.00599125	0.00476531	0	0.00458842	0.00500776	0.00939232	0	0	0	0	0	0	0	0	0	0	0	0	0	0	0	0	0.0318269	0.0437445	0.00721215	0.0120221	0.0443027	0.113667	0.0109063	0.0678065	0.240659	0.0519522	0.0744943	0.0357638	0.107302	0.0544395	0.0280112	0.0154226	0	0.0584325	0.0109782
OTU_319	Bacteria;Firmicutes;Clostridia;Oscillospirales;Oscillospiraceae;UCG-005;unknown species	0.00943619	0.0309611	0.103699	0.0474243	0.0472612	0.00474518	0.0758604	0.00599125	0.0142959	0.0781025	0	0.0400621	0.0610501	0.0863842	0.0192249	0.0204971	0.0298976	0.0154811	0	0.0172883	0.0164555	0	0.00381883	0.0393914	0	0.00736757	0	0.00387102	0.0174419	0.0272802	0.048605	0.00360607	0.0180332	0.0265816	0.0401177	0.0163595	0.0435899	0.0886637	0.0239779	0.0286517	0.0447047	0.0408768	0.0326637	0.116046	0.0205634	0.0192345	0.0219122	0.0219563
OTU_321	Bacteria;Firmicutes;Clostridia;Lachnospirales;Lachnospiraceae;[Ruminococcus] torques group;unknown species	0.0188724	0.0265381	0.0864155	0.314186	0.0283567	0.0189807	0.0399265	0.0359475	0.0667143	0.024664	0	0.105163	0.00469616	0.0493624	0	0.00512426	0.0149488	0	0.0147001	0.12534	0	0.00469726	0.00381883	0	0.0172424	0	0	0.00387102	0	0	0	0	0	0	0	0	0	0	0	0	0	0	0	0	0	0	0	0
OTU_322	Bacteria;Firmicutes;Clostridia;Oscillospirales;Oscillospiraceae;Oscillibacter;unknown species	0.0377448	0.0176921	0	0.0118561	0.0472612	0.00474518	0.00798531	0	0	0.00411066	0.0137653	0.020031	0.0328731	0.0493624	0.0192249	0.0666154	0	0.00774054	0.00490004	0.0259325	0.0263288	0.018789	0.0267318	0.068935	0.0114949	0.0589405	0.0388463	0.0116131	0.0116279	0.00909339	0.058326	0.0144243	0	0.00886054	0.0167157	0.0109063	0	0	0.0239779	0	0.0178819	0	0.00544395	0.0240096	0.0102817	0	0.0876488	0.00548908
OTU_324	Bacteria;Firmicutes;Clostridia;Oscillospirales;Oscillospiraceae;unknown genus;unknown species	0	0	0	0	0	0	0	0	0	0	0	0	0	0	0	0	0	0	0	0	0	0	0	0	0	0	0	0	0	0	0.0972101	0.10097	0.0841548	0	0	0.070891	0.0290599	0	0.127882	0	0.0447047	0	0	0	0.0822538	0.121818	0.00730407	0.142716
OTU_325	Bacteria;Firmicutes;Bacilli;Erysipelotrichales;Erysipelotrichaceae;unknown genus;unknown species	0	0	0	0	0	0	0	0	0	0	0	0	0	0	0	0	0	0	0	0	0	0	0	0	0	0	0	0	0	0	0	0	0.408752	0	0	0.0763442	0.00484332	0	0	0	0	0	0.217758	0	0.226198	0.0192345	0	0.411681
OTU_327	Bacteria;Firmicutes;Clostridia;Peptostreptococcales-Tissierellales;Anaerovoracaceae;Family XIII AD3011 group;gut metagenome	0.0283086	0.0221151	0.0172831	0.0177841	0.0141784	0.00474518	0.0199633	0.0179738	0.00476531	0	0	0	0.028177	0	0.0768994	0.0512426	0.0896928	0.131589	0.0147001	0.112374	0.0592398	0.122129	0.0878332	0.0196957	0.0114949	0.279968	0.398174	0.0696783	0.0406977	0	0	0	0	0	0	0	0	0	0	0	0	0	0	0	0	0	0	0
OTU_329	Bacteria;Firmicutes;Clostridia;Lachnospirales;Lachnospiraceae;GCA-900066575;unknown species	0.0235905	0.0530762	0.0518493	0.0177841	0.0141784	0.00949037	0.0279486	0.023965	0.061949	0.0164426	0	0.0450699	0.028177	0.0699301	0.0307598	0.0153728	0.0523208	0.0154811	0.112701	0.0605091	0.0888596	0.0986425	0.0267318	0.0738589	0.0459797	0.0221027	0.0485578	0.0193551	0.0348837	0.0363736	0.160397	0.00360607	0.144265	0.0886054	0.0367745	0.10361	0.174359	0.120329	0.223794	0.320899	0.147526	0.107302	0.114323	0.116046	0.0257043	0.275694	0.124169	0.104292
OTU_332	Bacteria;Firmicutes;Clostridia;Clostridia UCG-014;unknown family;unknown genus;unknown species	0	0	0	0	0	0	0	0	0	0	0	0	0	0	0.00384497	0	0	0.0464432	0	0.302546	0.0888596	0	0	0	0	0	0	1.69938	0.145349	0	0	0	0	0	0	0	0	0	0	0	0	0	0	0	0	0	0	0
OTU_333	Bacteria;Firmicutes;Clostridia;Lachnospirales;Lachnospiraceae;Multi-affiliation;Multi-affiliation	0.0754895	0.106152	0.103699	0.0829925	0.0567135	0.104394	0.115787	0.0778863	0.0428878	0.139762	0.0321189	0.115179	0.0234808	0.0781571	0.153799	0.0717397	0.0523208	0.0232216	0.0588005	0.0388987	0.00987329	0.0469726	0.0114565	0.0590871	0.063222	0.0589405	0.0582694	0.100646	0.0232558	0	0	0	0	0	0	0	0	0	0	0	0	0	0	0	0	0	0	0
OTU_335	Bacteria;Firmicutes;Clostridia;Lachnospirales;Defluviitaleaceae;Defluviitaleaceae UCG-011;unknown species	0	0	0	0	0	0	0	0	0	0	0	0	0	0	0	0	0	0	0	0	0	0	0	0	0	0	0	0	0	0	0	0	0	0	0	0	0	0	0	0	0	0	0	0	0	0	0	0
OTU_337	Bacteria;Firmicutes;Clostridia;Lachnospirales;Lachnospiraceae;Multi-affiliation;Multi-affiliation	0	0	0	0	0	0	0	0	0	0	0	0	0	0	0	0	0	0	0	0	0	0	0	0	0	0	0	0	0	0.0772938	0.0729076	0.248819	0.0540995	0.0443027	0.0768922	0.152688	0.0871797	0.0569981	0.0599449	0.0802246	0.084939	0.0459864	0.125211	0.060024	0.0822538	0	0.00730407	0
OTU_340	Bacteria;Firmicutes;Bacilli;Erysipelotrichales;Erysipelatoclostridiaceae;Erysipelatoclostridium;unknown species	0	0	0	0	0	0	0	0	0	0	0	0	0	0	0	0	0	0	0	0	0	0	0	0	0	0	0	0	0	0	0	0	0.0841548	0	0	0	0	0	0	0	0	0	0	0	0.0308452	0.0961723	0.0474764	0.0603798
OTU_343	Bacteria;Firmicutes;Bacilli;Erysipelotrichales;Erysipelatoclostridiaceae;Erysipelatoclostridium;Multi-affiliation	0.264213	0.00884603	0.0691324	0.207481	0.00472612	0.0854133	0.0479118	0	0.0714796	0.164426	0	0.0550854	0.0751385	0.0287947	0	0.0563669	0.11959	0.0387027	0.205802	0.0388987	0.0427843	0.164404	0.0534637	0.00492393	0.0229898	0.00736757	0.00971157	0.0387102	0	0	0	0	0	0	0	0	0	0	0	0	0	0	0	0	0	0	0	0
OTU_345	Bacteria;Firmicutes;Clostridia;Oscillospirales;Oscillospiraceae;unknown genus;unknown species	0.0424628	0.0796143	0.241963	0.0355682	0.037809	0.0237259	0.0638825	0.125816	0.0571837	0.0575492	0.00917684	0.0701087	0.0704424	0.0575895	0.0730544	0.0204971	0.0149488	0.0232216	0.102901	0.00864416	0.0460754	0.0657617	0.0267318	0.0147718	0.0862119	0.0147351	0.0291347	0.00774204	0.0755814	0.00909339	0.102071	0.0396668	0	0.0265816	0	0.0218126	0	0	0.0279743	0	0	0.0051096	0.00544395	0	0.0154226	0	0.00365203	0.00548908
OTU_348	Bacteria;Firmicutes;Clostridia;Oscillospirales;Oscillospiraceae;unknown genus;unknown species	0.0660533	0.0398072	0.155548	0.106705	0.0708918	0.00474518	0.107802	0.0599125	0.00953062	0.147984	0	0.0701087	0.089227	0.238585	0.00384497	0.0256213	0.0224232	0	0	0.0172883	0	0	0.00381883	0.00984785	0.0114949	0	0	0.0116131	0.0174419	0.00454669	0.0534655	0.0432729	0	0.0531632	0	0.0218126	0.00484332	0.00633312	0.0199816	0.0229213	0	0.0102192	0.0108879	0	0.0154226	0.025646	0.00365203	0.0164672
OTU_349	Bacteria;Firmicutes;Clostridia;Oscillospirales;Oscillospiraceae;Oscillibacter;unknown species	0.0283086	0.0530762	0.0518493	0.0474243	0.0472612	0.0332163	0.0598898	0.0898688	0.0524184	0.0369959	0.0412958	0.0901397	0.0610501	0.0329083	0.0576746	0.0563669	0.074744	0.0464432	0.0735006	0.0432208	0.0592398	0.0986425	0.0114565	0.00492393	0.0402322	0.0368378	0.067981	0.0387102	0.0406977	0	0	0	0	0	0	0	0	0	0	0.00573033	0	0	0	0	0	0	0	0
OTU_350	Bacteria;Firmicutes;Clostridia;Lachnospirales;Lachnospiraceae;[Ruminococcus] torques group;unknown species	0.00943619	0.0309611	0.0172831	0.00592803	0.0567135	0.0284711	0	0.0179738	0.0667143	0.0534386	0.0734147	0.155241	0.028177	0.0452489	0.0269148	0	0	0	0.00490004	0	0	0.00469726	0.0114565	0.0246196	0	0	0	0	0.00581395	0	0.0048605	0.0288486	0.210387	0.00886054	0.277481	0	0	0.126662	0.00399632	0.0286517	0.0804685	0.025548	0.0163319	0.436174	0	0	0	0.0219563
OTU_353	Bacteria;Firmicutes;Clostridia;Lachnospirales;Lachnospiraceae;Eisenbergiella;unknown species	0.00943619	0	0	0.0237121	0.00945224	0	0.0519045	0.0119825	0.0285919	0.0287746	0.0183537	0.020031	0.028177	0.0287947	0.0653645	0.10761	0.0448464	0	0.00490004	0.051865	0.0230377	0.00469726	0.00381883	0.0295436	0	0.0147351	0.00971157	0.00387102	0.0116279	0.195508	0.029163	0.137031	0	0.00886054	0	0.070891	0.01453	0	0.0679375	0.00573033	0.084939	0.0153288	0.0598835	0	0.113099	0.121818	0.0401724	0.0329345
OTU_354	Bacteria;Firmicutes;Clostridia;Lachnospirales;Lachnospiraceae;Lachnoclostridium;[Clostridium] citroniae	0.0188724	0.0309611	0.0518493	0	0.00472612	0.0237259	0.0279486	0.0179738	0.0142959	0.0369959	0	0.0651009	0.0234808	0.0123406	0.00384497	0	0	0	0.00980008	0.00864416	0.0164555	0.00469726	0.00381883	0.00492393	0.0114949	0	0	0.0154841	0.00581395	0.0136401	0.038884	0	0.0240442	0.0708843	0.023402	0.0272658	0.01453	0.00633312	0.0239779	0.017191	0.00894095	0.0459864	0.00544395	0.020008	0.0514086	0.0705264	0.0474764	0.0219563
OTU_355	Bacteria;Firmicutes;Clostridia;Oscillospirales;Butyricicoccaceae;Butyricicoccus;unknown species	0.00943619	0.00884603	0.0518493	0.124489	0.00945224	0.0332163	0	0.0119825	0.061949	0.0452172	0.146829	0.0350543	0.0375693	0.160428	0.203783	0.0153728	0.0448464	0.0387027	0	0.0302546	0.00987329	0.0234863	0.0611014	0.0984785	0	0.0221027	0	0.0309681	0.0348837	0	0	0	0	0	0	0	0	0	0	0	0	0	0	0	0	0.0192345	0.00365203	0
OTU_357	Bacteria;Firmicutes;Clostridia;Oscillospirales;Oscillospiraceae;Oscillibacter;Multi-affiliation	0	0.0221151	0	0.00592803	0.00472612	0	0.011978	0.0119825	0.0142959	0	0	0	0	0	0	0	0	0	0	0	0	0.00469726	0.00763767	0	0	0.00736757	0.0291347	0	0	0.145494	0.0243025	0.0180304	0.00601106	0.15949	0	0.0109063	0.169516	0.113996	0.0639412	0.0802246	0.0223524	0.0613152	0	0.0480192	0.0308452	0	0.0109561	0.0164672
OTU_358	Bacteria;Firmicutes;Clostridia;Oscillospirales;Ruminococcaceae;unknown genus;unknown species	0	0	0	0	0	0.00474518	0	0.00599125	0	0.00411066	0	0	0.0187846	0	0	0.0153728	0.0074744	0	0.0147001	0.00432208	0	0.00469726	0	0	0.0344847	0	0	0.0154841	0.00581395	0.00909339	0.0145815	0.0288486	0.0841548	0.00886054	0.120353	0	0.0242166	0.0886637	0.00799265	0.189101	0.00447047	0.0102192	0.0598835	0.0240096	0.0154226	0.0961723	0.0219122	0.0109782
OTU_360	Bacteria;Firmicutes;Clostridia;Lachnospirales;Lachnospiraceae;Tyzzerella;unknown species	0.0141543	0.0486532	0.0172831	0.0296402	0.0425351	0.0711778	0.0678751	0.0419388	0.0428878	0.0739919	0.055061	0.0550854	0.00939232	0.0205677	0.0346047	0.0256213	0.0224232	0.0154811	0.0490004	0.0216104	0.0362021	0.00939452	0.0534637	0.00984785	0.0689695	0.0368378	0.0194231	0.0464522	0.0348837	0.00909339	0	0.0180304	0	0.0177211	0.0133726	0.0163595	0.00484332	0	0.00799265	0.00573033	0	0	0	0	0	0	0.0182602	0
OTU_362	Bacteria;Firmicutes;Clostridia;Oscillospirales;Ruminococcaceae;unknown genus;unknown species	0.0188724	0.0221151	0.0172831	0	0.00945224	0.0379615	0.00399265	0.0119825	0.0190612	0.012332	0.0183537	0.0250388	0.00939232	0.0123406	0.0115349	0.0358698	0.0298976	0.0309621	0.0343003	0.0216104	0.0164555	0.0375781	0.0305507	0.0147718	0.0517271	0.0294703	0.0388463	0.0270971	0.0174419	0.0636537	0.00972101	0.0324547	0.0300553	0	0.0100294	0.0163595	0.01453	0	0.00799265	0.00573033	0.0223524	0.0306576	0.0163319	0.0120048	0.0205634	0	0.0182602	0.0109782
OTU_364	Bacteria;Firmicutes;Bacilli;Erysipelotrichales;Erysipelotrichaceae;unknown genus;Clostridiales bacterium 60-7e	0.141543	0.0132691	0	0.0652084	0.0189045	0	0.0279486	0.0119825	0.00953062	0.0904345	0.0137653	0.0500776	0.0939232	0.345537	0.149954	0.0512426	0.0224232	0.0387027	0.0245002	0.0302546	0.0065822	0.00939452	0	0.0787828	0	0.0147351	0	0.0774204	0.00581395	0	0	0	0	0	0	0	0	0	0	0	0	0	0	0	0	0	0	0
OTU_365	Bacteria;Firmicutes;Clostridia;Oscillospirales;[Eubacterium] coprostanoligenes group;unknown genus;unknown species	0.0235905	0.00442302	0.0172831	0.00592803	0.0141784	0.00474518	0.0239559	0.023965	0	0.0369959	0.00917684	0.0550854	0.028177	0.0534759	0.0346047	0.0153728	0	0.00774054	0.00980008	0.0129662	0.0197466	0.00939452	0	0.0295436	0.0459797	0.051573	0	0.00387102	0	0.0318269	0.019442	0.00360607	0.0901659	0.0531632	0.177186	0.0109063	0.0290599	0.0823306	0.00799265	0.034382	0.0268228	0.0306576	0.0381077	0.0640256	0.0205634	0.0769379	0.00365203	0.0219563
OTU_366	Bacteria;Firmicutes;Bacilli;Lactobacillales;Lactobacillaceae;Limosilactobacillus;unknown species	0	0	0	0	0	0	0	0.00599125	0.00476531	0	0	0	0	0	0	0	0	0	0	0.00432208	0	0	0	0	0	0	0	0	0	0.00454669	0	0	0.0240442	0	0	0	0.0242166	0.170994	0	0.229213	0.0804685	0.0051096	0.0108879	0.020008	0	0	0.0547805	0
OTU_371	Bacteria;Firmicutes;Clostridia;Monoglobales;Monoglobaceae;Monoglobus;unknown species	0	0	0	0	0	0	0	0	0	0	0	0	0	0	0	0	0	0	0	0	0	0	0	0	0	0	0	0	0	0.0409203	0.029163	0.0216364	0.00601106	0	0.0167157	0.0109063	0.0387465	0.0126662	0.0239779	0.00573033	0.0312933	0.0408768	0.0108879	0.0480192	0.0873946	0.0705264	0.00730407	0.0109782
OTU_374	Bacteria;Firmicutes;Clostridia;Lachnospirales;Lachnospiraceae;[Ruminococcus] torques group;Multi-affiliation	0.0896438	0.00442302	0.190114	0.148201	0.0945224	0.0379615	0.0998163	0.0299563	0.0381225	0.0739919	0	0.0350543	0.0375693	0.111065	0.115349	0.0717397	0.0224232	0.0154811	0.117601	0.0907637	0.111897	0.10334	0.0343695	0.103402	0.178171	0.0589405	0.0291347	0.0270971	0.0697674	0.0136401	0.0243025	0.0180304	0.0360664	0.00886054	0.0133726	0.0218126	0.0774931	0.0443319	0.0959118	0.0114607	0.0178819	0.0459864	0.0816593	0.0120048	0.0205634	0.00641149	0.0328683	0.0439126
OTU_376	Bacteria;Firmicutes;Clostridia;Lachnospirales;Lachnospiraceae;Lachnospiraceae FE2018 group;unknown species	0	0	0	0	0	0	0	0	0	0	0	0	0	0	0	0	0	0	0	0	0	0	0	0	0	0	0	0	0	0.0318269	0.0048605	0.0144243	0	0.00886054	0	0.0545316	0.00968664	0	0.0559485	0.131798	0	0	1.32288	0	0	0	0	0
OTU_379	Bacteria;Firmicutes;Clostridia;Oscillospirales;Oscillospiraceae;unknown genus;unknown species	0.00943619	0.0840373	0.155548	0.0889205	0.0283567	0.0189807	0.0998163	0.071895	0.0476531	0.168537	0.0183537	0.0951475	0.0469616	0.0370218	0.0730544	0.0461184	0.0149488	0.0232216	0.0343003	0.0129662	0.0592398	0.0610644	0.022913	0.00984785	0.143686	0.0221027	0.0291347	0.0193551	0.0697674	0.00909339	0.199281	0.0685154	0	0.150629	0.0100294	0.0654379	0.00484332	0.0379987	0.0599449	0.0458426	0.00447047	0.0051096	0.0272198	0	0.0154226	0.0384689	0.00365203	0
OTU_380	Bacteria;Firmicutes;Clostridia;Lachnospirales;Lachnospiraceae;unknown genus;unknown species	0.00471809	0.0176921	0.0864155	0.0474243	0.0283567	0	0.0798531	0.0119825	0.0762449	0.00822132	0.0137653	0.0300466	0.0375693	0.0287947	0.299908	0.0563669	0.0298976	0.0774054	0.0147001	0.0475429	0.0921507	0.0610644	0	0.0196957	0.0114949	0.397849	0.0874041	0.0619363	0.0116279	0.0636537	0.0243025	0.0108182	0	0.00886054	0	0.0163595	0.0193733	0	0.00799265	0.00573033	0.0178819	0.0051096	0.0381077	0.0040016	0	0.0384689	0.00365203	0.00548908
OTU_384	Bacteria;Firmicutes;Clostridia;Lachnospirales;Lachnospiraceae;CHKCI001;unknown species	0.0754895	0.207882	0.172831	0.30233	0	0.00949037	0.235567	0.14379	0	0.394623	0	0.255396	0.103315	0.0534759	0	0.343326	0.0149488	0.0696648	0.122501	0	0	0.192588	0.0152753	0	0.0689695	0	0	0	0.00581395	0.245522	0.111792	0.0793336	0.0781438	0.788588	0.0100294	0	0	0	0.147864	0.00573033	0.00894095	0.137959	0.00544395	0.0040016	0.128521	0.0769379	0.0146081	0
OTU_389	Bacteria;Firmicutes;Clostridia;Lachnospirales;Lachnospiraceae;Blautia;unknown species	0.0141543	0	0	0.0118561	0.0141784	0.0284711	0.011978	0.0119825	0.0142959	0.024664	0.0504726	0.00500776	0.0140885	0	0.0230698	0.0102485	0	0.0154811	0.00980008	0.0216104	0.0131644	0.0469726	0.0343695	0.00984785	0.0114949	0.0147351	0.0291347	0.0270971	0.0232558	0.0363736	0.029163	0.0324547	0.0300553	0	0.0534902	0.0872505	0.121083	0.0379987	0.103904	0.00573033	0.129644	0.112411	0.136099	0.140056	0.0102817	0.0577034	0.120517	0.115271
OTU_391	Bacteria;Firmicutes;Clostridia;Oscillospirales;Oscillospiraceae;UCG-005;unknown species	0.358575	0.00442302	0	0.00592803	0.103975	0.00949037	0.00399265	0.113834	0.0667143	0	0.00917684	0	0.0469616	0	0.0461396	0.0102485	0	0.108368	0.0931007	0	0.0164555	0.018789	0.00763767	0	0.0114949	0.0810432	0	0.158712	0	0	0	0	0	0	0	0	0	0	0	0	0	0	0	0	0	0	0	0
OTU_392	Bacteria;Firmicutes;Clostridia;Oscillospirales;Oscillospiraceae;Colidextribacter;unknown species	0.0235905	0.0176921	0	0.0237121	0.0141784	0.00949037	0.0239559	0.0119825	0.00953062	0.0493279	0	0.0701087	0.0469616	0.0164541	0.0192249	0.0102485	0.0298976	0.0154811	0.0490004	0.0302546	0.0164555	0.0234863	0.00763767	0.00984785	0.00574746	0.00736757	0.00971157	0.00774204	0.00581395	0.00909339	0.0145815	0.00360607	0.0180332	0.0265816	0.0200588	0.0163595	0.01453	0.0189994	0.0279743	0.0114607	0.0178819	0	0.00544395	0.0320128	0.00514086	0.012823	0.0109561	0.0164672
OTU_399	Bacteria;Firmicutes;Clostridia;Lachnospirales;Lachnospiraceae;Lachnoclostridium;unknown species	0	0	0	0	0	0	0	0	0	0	0	0	0	0	0	0	0	0	0	0	0	0	0	0	0	0	0	0	0	0	0.00972101	0.0216364	0.0781438	0.00886054	0.00668628	0.0218126	0.00484332	0	0.0199816	0	0	0.0051096	0	0.0080032	0	0	0	0
OTU_401	Bacteria;Firmicutes;Clostridia;Oscillospirales;[Eubacterium] coprostanoligenes group;unknown genus;unknown species	0.0802076	0.0796143	0	0.136345	0.0661657	0.0759229	0.0558971	0.0778863	0.0571837	0.135652	0.0642379	0.130202	0.089227	0.0370218	0	0	0	0	0	0	0.0065822	0	0	0.118174	0	0.0294703	0	0	0.0116279	0	0	0	0	0	0	0	0	0	0	0	0	0	0	0	0	0	0	0
OTU_402	Bacteria;Firmicutes;Clostridia;Oscillospirales;Ruminococcaceae;unknown genus;unknown species	0.00471809	0	0	0	0	0.00949037	0	0.00599125	0	0.00411066	0	0.00500776	0	0.00411353	0.0269148	0	0	0	0	0	0.0032911	0	0.00381883	0.0295436	0.063222	0.00736757	0	0	0	0.0136401	0.019442	0.0180304	0.0240442	0.0443027	0.0100294	0	0.0871797	0.0379987	0.0199816	0.00573033	0.0625866	0.0408768	0.0489956	0	0.0154226	0.0577034	0.0766927	0.109782
OTU_404	Bacteria;Firmicutes;Clostridia;Lachnospirales;Lachnospiraceae;Multi-affiliation;Multi-affiliation	0.0707714	0.0221151	0.0345662	0.100777	0.0425351	0.0142356	0.0638825	0.0778863	0.0333572	0.00822132	0.0321189	0.020031	0	0.0452489	0.0538296	0.0256213	0.0074744	0.0464432	0.112701	0.0432208	0.0131644	0.136221	0.0420072	0.068935	0.0114949	0.00736757	0.0194231	0.0464522	0.139535	0	0	0.0432729	0	0	0.00668628	0.0490784	0.00484332	0	0.0439596	0	0.0223524	0.0459864	0.00544395	0	0.0873946	0.00641149	0.0182602	0.00548908
OTU_408	Bacteria;Firmicutes;Clostridia;Oscillospirales;Oscillospiraceae;unknown genus;unknown species	0.0141543	0.0265381	0	0.0177841	0.0236306	0.0237259	0.0239559	0.00599125	0	0.0534386	0.0229421	0	0.0328731	0.00822707	0.0307598	0.0204971	0.0149488	0.00774054	0	0.00432208	0.0263288	0	0	0.0295436	0.00574746	0.0810432	0.0776925	0.0232261	0.00581395	0.0227335	0	0.0180304	0.0120221	0.0177211	0.00668628	0.0327189	0	0.0189994	0.0319706	0.017191	0.00894095	0.0613152	0.0489956	0.0120048	0.0205634	0.00641149	0.0255642	0.0329345
OTU_415	Bacteria;Firmicutes;Clostridia;Peptostreptococcales-Tissierellales;Anaerovoracaceae;Family XIII UCG-001;unknown species	0	0	0	0	0	0	0	0	0	0	0	0	0	0	0	0	0	0	0	0	0	0	0	0	0	0	0	0	0	0.0318269	0.029163	0.0721215	0.0540995	0.00886054	0.0167157	0.0218126	0.0387465	0.0189994	0.0519522	0.00573033	0.0268228	0.0357672	0.0163319	0.0520208	0.0771129	0.0512919	0.0730407	0.0439126
OTU_417	Bacteria;Proteobacteria;Gammaproteobacteria;Enterobacterales;Enterobacteriaceae;Escherichia-Shigella;Escherichia coli	0.0188724	0.0132691	0.0518493	0.0237121	0.0141784	0	0.00798531	0	0.00476531	0.0205533	0.197302	0.0450699	0.0140885	0.0329083	0.00384497	0.0358698	0.0149488	0	0.00490004	0.0172883	0.00987329	0.0328808	0.068739	0.0393914	0.0229898	0.0294703	0	0.0193551	0	0.00909339	0.058326	0.0613032	0.0420774	0	0.023402	0.00545316	0.0774931	0.0253325	0.0279743	0.034382	0.0178819	0.0051096	0.0108879	0.0080032	0.0102817	0.012823	0	0.0329345
OTU_420	Bacteria;Firmicutes;Clostridia;Oscillospirales;Oscillospiraceae;Colidextribacter;Clostridiales bacterium NK3B98	0	0	0	0	0	0	0	0	0	0	0	0	0	0	0	0	0	0	0	0	0	0	0	0	0	0	0	0	0	0	0	0	0	1.60376	0	0	0	0	0	0	0.0134114	0	0	0	0.071972	0.102584	0	0.00548908
OTU_425	Bacteria;Firmicutes;Clostridia;Oscillospirales;Ruminococcaceae;unknown genus;unknown species	0	0.00442302	0.0518493	0.00592803	0	0.0142356	0	0	0.00953062	0	0.00458842	0	0.00469616	0	0.00384497	0.0153728	0	0.0232216	0.0147001	0	0.0131644	0	0	0.0147718	0.0172424	0	0.00971157	0.0154841	0	0.0272802	0.0145815	0.00360607	0.00601106	0.00886054	0.0534902	0	0.0774931	0.126662	0.00399632	0.0974156	0.0134114	0.0408768	0.0272198	0.0080032	0	0	0.0146081	0
OTU_429	Bacteria;Firmicutes;Clostridia;Lachnospirales;Lachnospiraceae;[Ruminococcus] torques group;unknown species	0.09908	0	0.0172831	0.154129	0.00472612	0	0.011978	0.0179738	0	0.0739919	0	0.00500776	0.00469616	0.715755	0	0	0.0074744	0	0.00980008	0	0	0.00939452	0	0	0	0	0	0	0	0	0	0	0	0	0	0	0	0	0	0	0	0	0	0	0	0	0	0
OTU_438	Bacteria;Firmicutes;Clostridia;Oscillospirales;Oscillospiraceae;unknown genus;unknown species	0.0283086	0.0398072	0.103699	0.0355682	0.0283567	0.00474518	0.0279486	0.0299563	0.0238265	0.110988	0.0137653	0.0550854	0.0375693	0.0164541	0.0192249	0.0409941	0	0	0.0245002	0.00432208	0.0197466	0.00939452	0.0267318	0.00984785	0.0919593	0.0221027	0	0.0116131	0.0232558	0.0136401	0.0826286	0.0432729	0.0120221	0.0443027	0	0.0218126	0	0.00633312	0.0399632	0.017191	0	0	0.0108879	0	0	0.0192345	0.00365203	0.00548908
OTU_439	Bacteria;Firmicutes;Clostridia;Lachnospirales;Lachnospiraceae;unknown genus;Multi-affiliation	0.0188724	0.0132691	0	0.00592803	0.0614396	0.0664326	0.0239559	0	0.0333572	0	0.224833	0	0.0375693	0	0.0730544	0.0512426	0	0	0	0.0216104	0.0625309	0	0.00763767	0.192033	0	0.213659	0.0582694	0.11226	0.0116279	0	0	0	0	0	0	0	0	0	0	0	0	0	0.0108879	0	0	0.0320574	0.0182602	0.0658689
OTU_441	Bacteria;Actinobacteriota;Coriobacteriia;Coriobacteriales;Eggerthellaceae;Gordonibacter;Multi-affiliation	0	0.0309611	0	0.0237121	0.00472612	0.0237259	0.00798531	0.0299563	0	0.024664	0.00458842	0.0400621	0.0234808	0.102838	0.0384497	0.0409941	0.0224232	0.0232216	0	0.0129662	0.00987329	0.00939452	0.0190942	0.0295436	0.0459797	0.0221027	0.0194231	0.0232261	0.0174419	0.00454669	0.00972101	0.00360607	0.0180332	0	0.0200588	0.0109063	0	0.0379987	0.00799265	0.017191	0.0223524	0.0715344	0.0108879	0.0280112	0.0102817	0	0.0255642	0.0329345
OTU_442	Bacteria;Firmicutes;Clostridia;Lachnospirales;Lachnospiraceae;unknown genus;unknown species	0	0	0	0	0	0	0	0	0.00953062	0.00411066	0.00458842	0.0150233	0.0140885	0.00822707	0.161489	0.0461184	0.0149488	0.0232216	0	0.0648312	0.0625309	0.0140918	0.00381883	0.0344675	0	0.051573	0.0776925	0	0	0.059107	0.00972101	0.0432729	0.00601106	0	0.00334314	0.0163595	0.00968664	0	0.011989	0	0.00447047	0.0102192	0.00544395	0	0.0154226	0.00641149	0.0219122	0.00548908
OTU_444	Bacteria;Firmicutes;Clostridia;Oscillospirales;[Eubacterium] coprostanoligenes group;unknown genus;unknown species	0	0	0	0	0	0	0.011978	0	0	0	0.00458842	0	0.0140885	0	0	0.0153728	0	0.0154811	0	0.051865	0.0296199	0	0	0	0	0.00736757	0	0.00387102	0	0.0409203	0.029163	0.00360607	0.0360664	0.0177211	0.0100294	0.0218126	0.01453	0.0253325	0.0239779	0.00573033	0	0.0357672	0.0163319	0.0040016	0.0257043	0.0577034	0.0109561	0.0274454
OTU_447	Bacteria;Firmicutes;Clostridia;Oscillospirales;Oscillospiraceae;unknown genus;Clostridium sp.	0.00943619	0.0265381	0.0518493	0.00592803	0.037809	0.00474518	0.00798531	0.09586	0	0.0534386	0.0137653	0.0751164	0.0140885	0.0123406	0.00384497	0.00512426	0.0597952	0	0.00980008	0.0475429	0.0493665	0.0140918	0.0114565	0.00984785	0.0919593	0.0147351	0.0291347	0.0232261	0.0174419	0.0272802	0.0048605	0.0180304	0.0120221	0	0.00334314	0.00545316	0.0290599	0.00633312	0.00799265	0	0.00447047	0.0306576	0	0.0040016	0.0102817	0.025646	0	0.0439126
OTU_449	Bacteria;Firmicutes;Clostridia;Clostridia UCG-014;unknown family;unknown genus;unknown species	0.245341	0	0	0.237121	0	0	0.00399265	0	0	0	0	0	0	0	0	0	0	0	0	0	0	0	0.187123	0	0	0	0	0	0	0	0	0	0	0	0	0	0	0	0	0	0	0	0	0	0	0	0	0
OTU_452	Bacteria;Firmicutes;Clostridia;Oscillospirales;Ruminococcaceae;Subdoligranulum;unknown species	0.00471809	0	0	0	0	0	0	0	0	0	0	0	0	0	0	0	0	0	0	0	0	0	0	0	0	0	0	0	0	0.0409203	0.0826286	0.0721215	0	0.106326	0.0133726	0.0163595	0.0968664	0.0316656	0.0359669	0.034382	0.147526	0.0868632	0.0762154	0	0.0154226	0.147464	0.102257	0.18114
OTU_458	Bacteria;Firmicutes;Clostridia;Oscillospirales;Ruminococcaceae;unknown genus;unknown species	0	0	0	0	0	0	0	0	0	0	0	0	0	0	0	0	0	0	0	0	0	0	0	0	0	0	0	0	0	0.513776	0.0145815	0.00360607	0	0.248095	0	0.0163595	0.121083	0.00633312	0.0399632	0.0114607	0.201171	0.413878	0	0.0680272	0	0	0	0
OTU_459	Bacteria;Firmicutes;Clostridia;Clostridia UCG-014;unknown family;unknown genus;unknown species	0.0754895	0.0840373	0.138265	0.0237121	0.103975	0.113884	0.0319412	0.131808	0.061949	0	0.00458842	0.0600931	0	0.0205677	0.00768994	0.0102485	0.0298976	0.00774054	0.00490004	0.0388987	0.0131644	0.00939452	0.0381883	0	0.0862119	0.051573	0.116539	0.0270971	0.0290698	0	0	0.0216364	0	0	0	0	0	0	0.011989	0	0	0	0	0	0.0102817	0.012823	0	0.0164672
OTU_461	Bacteria;Firmicutes;Clostridia;Lachnospirales;Lachnospiraceae;[Eubacterium] hallii group;unknown species	0	0.00442302	0	0	0	0.00949037	0.00798531	0.0359475	0	0.00411066	0.0412958	0.0100155	0.0140885	0.0164541	0.0576746	0.0102485	0.0298976	0.0154811	0	0.00432208	0.0065822	0.00469726	0	0.0196957	0.00574746	0.0294703	0.0485578	0.0154841	0.00581395	0.0136401	0	0.00721215	0.00601106	0	0.163814	0.0545316	0	0	0.0159853	0	0.0983504	0.0051096	0.00544395	0.0440176	0.0308452	0.00641149	0.0766927	0.071358
OTU_466	Bacteria;Firmicutes;Bacilli;Lactobacillales;Lactobacillaceae;Lactobacillus;Multi-affiliation	0	0	0	0	0	0	0	0	0	0	0	0	0	0	0	0	0	0	0	0	0	0	0	0	0	0	0	0	0	0.0500136	0.0145815	0.00721215	0	0.0177211	0	0.0927037	0.0484332	0.0189994	0.011989	0.034382	0.0134114	0.183946	0.0871033	0.0320128	0.0925355	0.00641149	0.138777	0.0219563
OTU_469	Bacteria;Firmicutes;Clostridia;Lachnospirales;Lachnospiraceae;Roseburia;unknown species	0.0235905	0.00442302	0.0172831	0.0118561	0.0141784	0.0237259	0.00798531	0.00599125	0.0142959	0.119209	0.0137653	0.0300466	0.0140885	0.0246812	0.0461396	0.0204971	0.0149488	0	0.0245002	0.0216104	0.0131644	0.0140918	0.0152753	0	0.0287373	0	0.00971157	0.0232261	0	0.0136401	0.058326	0.00360607	0.0601106	0.0177211	0.0401177	0.0817974	0.532765	0.196327	0.0159853	0.704831	0.0223524	0.0562056	0.0108879	0.0640256	0.0102817	0.0192345	0.0255642	0.0548908
OTU_471	Bacteria;Firmicutes;Clostridia;Lachnospirales;Lachnospiraceae;unknown genus;unknown species	0.0424628	0.0574992	0.0691324	0.0355682	0.0283567	0.0237259	0.0838457	0.023965	0.00476531	0.152094	0.00917684	0.105163	0.0469616	0.0123406	0.0153799	0.0307456	0.0224232	0	0.0735006	0.0561871	0.0197466	0.0234863	0	0.0295436	0.0344847	0	0.00971157	0.00774204	0.0523256	0.0409203	0.0340235	0.0757275	0.0120221	0.0354421	0.0167157	0.0218126	0.0435899	0.0633312	0.0279743	0.017191	0.0178819	0.107302	0	0.0720288	0	0.0320574	0.0182602	0.0109782
OTU_472	Bacteria;Firmicutes;Clostridia;Oscillospirales;Oscillospiraceae;Oscillibacter;unknown species	0.0188724	0.0309611	0.0172831	0.0296402	0.0236306	0.00474518	0.0159706	0.04793	0.0285919	0.012332	0.0137653	0.0400621	0.0187846	0.0781571	0.0461396	0.0153728	0.0149488	0.00774054	0.0245002	0.00864416	0.00987329	0.00939452	0.068739	0.0196957	0.0459797	0.051573	0.0291347	0.00387102	0.0232558	0.00454669	0.0729076	0.0216364	0	0.0265816	0.00668628	0.00545316	0	0	0.00799265	0	0.00894095	0	0	0.0120048	0	0	0.0292163	0.00548908
OTU_474	Bacteria;Firmicutes;Clostridia;Lachnospirales;Lachnospiraceae;Lachnospiraceae FCS020 group;unknown species	0.0566171	0.00442302	0.0172831	0.0118561	0.0189045	0	0	0	0.0142959	0.0328853	0	0.0250388	0.0140885	0.0123406	0	0.0358698	0.0074744	0	0.0196002	0.00432208	0.0065822	0	0	0	0	0	0	0	0	0.0363736	0.0340235	0.0324547	0	0.194932	0.0167157	0.0163595	0.0532765	0.0253325	0.0999081	0.00573033	0.00894095	0.025548	0.0326637	0.0040016	0.035986	0.025646	0.0182602	0.0219563
OTU_479	Bacteria;Firmicutes;Clostridia;Oscillospirales;Oscillospiraceae;unknown genus;unknown species	0.0141543	0.0132691	0.0518493	0.0237121	0.0141784	0.00949037	0.0159706	0.0359475	0.0142959	0.012332	0.00458842	0.0300466	0.0422654	0.0123406	0.00768994	0.0307456	0	0.0232216	0.0147001	0	0.0263288	0.00939452	0.0572825	0.0147718	0.0804644	0.00736757	0	0.00387102	0.0174419	0.0136401	0.0777681	0.0757275	0.0180332	0.0354421	0.00334314	0.0218126	0.00484332	0.00633312	0.0239779	0.0229213	0	0.0051096	0.0108879	0	0.0102817	0.0320574	0	0
OTU_481	Bacteria;Firmicutes;Clostridia;Lachnospirales;Lachnospiraceae;unknown genus;unknown species	0.00943619	0.0973064	0.155548	0.0296402	0.0567135	0.052197	0.107802	0.04793	0.0381225	0.0822132	0.0183537	0.020031	0.0516577	0.00822707	0.0384497	0.0409941	0.0074744	0.0464432	0.0392003	0.0648312	0.0032911	0.0422754	0.0152753	0.0492393	0.281625	0.0663081	0.0291347	0.0619363	0.0174419	0.0227335	0.038884	0.00360607	0	0.0265816	0	0.00545316	0.0387465	0.0126662	0.011989	0.00573033	0	0	0.0163319	0.0160064	0	0	0.0292163	0.0164672
OTU_484	Bacteria;Firmicutes;Clostridia;Lachnospirales;Lachnospiraceae;Blautia;unknown species	0.00471809	0.0796143	0	0.0474243	0.113427	0.00474518	0.0319412	0.0599125	0.100071	0	0.243186	0	0.0187846	0	0.165334	0	0	0.0309621	0.0147001	0.00864416	0.0131644	0	0.0152753	0.068935	0	0	0.145673	0	0.0697674	0	0	0	0	0	0	0	0	0	0	0	0	0	0	0	0	0	0	0
OTU_489	Bacteria;Firmicutes;Clostridia;Lachnospirales;Lachnospiraceae;Lachnospiraceae NK4A136 group;unknown species	0	0	0	0	0	0	0	0	0	0	0	0	0	0	0	0	0	0	0	0	0	0	0	0	0	0	0	0	0	0.140948	0.111792	0.111788	0.0180332	0.00886054	0.00668628	0.0490784	0.00968664	0	0.46757	0	0.0536457	0.0868632	0	0.0040016	0.0205634	0.0769379	0.0146081	0.00548908
OTU_492	Bacteria;Firmicutes;Clostridia;Oscillospirales;Oscillospiraceae;unknown genus;unknown species	0.00471809	0	0.0172831	0.0177841	0	0	0	0	0	0	0	0	0	0	0	0.0512426	0	0.0154811	0	0.0129662	0.0032911	0	0.00763767	0	0.00574746	0	0	0	0	0.0227335	0.345096	0.0576972	0.204376	0.150629	0.0267451	0.0436253	0.0242166	0.0379987	0.0879191	0.017191	0.0447047	0	0.0598835	0.0120048	0.0102817	0.012823	0.0109561	0.0384235
OTU_493	Bacteria;Firmicutes;Clostridia;Oscillospirales;Ruminococcaceae;unknown genus;unknown species	0.00943619	0.0132691	0.0172831	0.0177841	0.0141784	0.0142356	0.0279486	0	0.0142959	0.0369959	0.0229421	0.0300466	0.0140885	0.0205677	0.0230698	0.0256213	0.0298976	0.00774054	0.00980008	0.0172883	0.0230377	0.00469726	0.0152753	0.0246196	0.160929	0.0221027	0.0291347	0.00387102	0.0174419	0.0227335	0.038884	0.0216364	0.0360664	0.0177211	0.140412	0.0109063	0.00968664	0.0759975	0.00399632	0.0401123	0.0491752	0.0306576	0.0217758	0.0440176	0.0102817	0.0769379	0.0219122	0.0439126
OTU_495	Bacteria;Firmicutes;Clostridia;Oscillospirales;Oscillospiraceae;Oscillibacter;unknown species	0.0141543	0.0353841	0.120982	0.0296402	0.0283567	0	0.0598898	0.0539213	0.0476531	0.0822132	0.00458842	0.0651009	0.0657462	0.0452489	0.0499846	0.0153728	0	0.0154811	0.0343003	0.0129662	0.0296199	0.0422754	0.00381883	0	0.114949	0.0221027	0.0194231	0.00387102	0.0465116	0.00909339	0	0	0	0.0531632	0	0	0.0193733	0	0.00799265	0	0	0	0	0.0040016	0.0102817	0	0	0.00548908
OTU_498	Bacteria;Firmicutes;Bacilli;Erysipelotrichales;Erysipelatoclostridiaceae;Erysipelatoclostridium;Clostridiales bacterium CHKCI006	0.0424628	0.0796143	0.155548	0.0533523	0.0141784	0.0142356	0.00399265	0.023965	0.0476531	0	0	0	0	0	0.0153799	0.117858	0.149488	0.0464432	0.245002	0.10373	0.0263288	0.0751562	0.0381883	0.0344675	0.0114949	0	0.067981	0.00387102	0.267442	0	0	0	0	0	0	0	0	0	0	0	0	0	0	0	0	0	0	0
OTU_500	Bacteria;Firmicutes;Clostridia;Lachnospirales;Lachnospiraceae;Marvinbryantia;unknown species	0	0	0	0	0	0.0854133	0	0	0	0	0	0	0	0	0.0307598	0.0871125	0	0.0541838	0.107801	0.133985	0.134935	0.0281836	0.0267318	0.0196957	0	0.0221027	0.00971157	0.158712	0.0755814	0	0	0	0	0	0	0	0	0	0	0	0	0	0	0	0	0	0	0
OTU_502	Bacteria;Proteobacteria;Gammaproteobacteria;Enterobacterales;Enterobacteriaceae;Escherichia-Shigella;Multi-affiliation	0.00471809	0.00442302	0.0518493	0.0118561	0.0283567	0.00474518	0.00399265	0.0119825	0	0.0287746	0.0275305	0.0600931	0.0422654	0.0740436	0.00384497	0.0204971	0	0	0	0.00864416	0.0032911	0.018789	0.068739	0.00984785	0.0402322	0.0147351	0	0.00774204	0	0.00454669	0.140955	0.0540911	0.11421	0.00886054	0.0167157	0	0.0484332	0.0126662	0.0239779	0.0114607	0.0134114	0.0051096	0.0217758	0	0.0154226	0	0.0146081	0
OTU_505	Bacteria;Firmicutes;Clostridia;Clostridia UCG-014;unknown family;unknown genus;unknown species	0	0.0840373	0.0172831	0.00592803	0	0	0.0199633	0.0659038	0.109602	0	0	0.145225	0.112708	0	0	0.0717397	0.156962	0.255438	0	0.0259325	0	0.0375781	0.0725579	0	0	0	0	0.0232261	0	0	0	0	0	0	0	0	0	0	0	0	0	0	0	0	0	0	0	0
OTU_507	Bacteria;Firmicutes;Clostridia;Oscillospirales;Oscillospiraceae;Colidextribacter;unknown species	0.0566171	0.0486532	0.0172831	0.0414962	0.0756179	0.0711778	0.0439192	0.0539213	0.00476531	0	0.0229421	0	0	0	0.0730544	0.0153728	0.0074744	0	0	0.00432208	0.0197466	0	0.091652	0.068935	0	0.0368378	0.00971157	0	0	0.00454669	0	0	0	0	0	0.00545316	0	0	0.00799265	0.00573033	0	0	0.00544395	0.0040016	0.00514086	0	0	0.0219563
OTU_510	Bacteria;Firmicutes;Clostridia;Lachnospirales;Lachnospiraceae;unknown genus;unknown species	0.0377448	0.0221151	0	0.0237121	0.103975	0.0806681	0.0798531	0.101851	0.0190612	0.0452172	0.0275305	0.0400621	0.0375693	0.00411353	0.142264	0.0256213	0.0074744	0.0154811	0.0343003	0.0432208	0.0362021	0.0234863	0.0152753	0.064011	0.0919593	0.051573	0.0388463	0.0270971	0.00581395	0.00454669	0	0.0216364	0	0	0	0	0	0	0.00399632	0	0	0.0102192	0.00544395	0	0.00514086	0.012823	0.00365203	0.00548908
OTU_514	Bacteria;Firmicutes;Bacilli;Lactobacillales;Enterococcaceae;Enterococcus;Multi-affiliation	0	0	0	0.0118561	0.00472612	0	0	0.0179738	0	0.00411066	0	0	0	0.00411353	0	0.00512426	0	0	0	0	0	0	0	0	0	0	0	0	0	0.0409203	0.0048605	0.0324547	0.00601106	0	0.0334314	0.0163595	0.10171	0.0379987	0.0399632	0.034382	0.0268228	0.0613152	0.23409	0.020008	0.0873946	0	0.0365203	0.00548908
OTU_519	Bacteria;Actinobacteriota;Coriobacteriia;Coriobacteriales;Eggerthellaceae;Eggerthella;Multi-affiliation	0	0	0	0	0	0	0	0	0	0	0	0	0	0	0	0	0	0	0	0	0	0	0	0	0	0	0	0	0	0.00909339	0.019442	0	0	0.00886054	0.0267451	0.0218126	0.0193733	0.0253325	0.0519522	0.0286517	0.0491752	0.0970824	0.0163319	0.0640256	0.0514086	0.025646	0.0584325	0.0439126
OTU_525	Bacteria;Firmicutes;Clostridia;Lachnospirales;Lachnospiraceae;Fusicatenibacter;unknown species	0.0471809	0.00442302	0.0172831	0.0118561	0.00472612	0	0.011978	0	0.0571837	0.0369959	0	0.0350543	0.0140885	0.0822707	0.242233	0.102485	0.0224232	0.0154811	0.00490004	0.0777975	0.0724041	0.018789	0	0.0590871	0	0.162086	0.0194231	0.00774204	0	0.0682004	0	0.0937579	0.0180332	0	0.00668628	0.0272658	0.0193733	0	0.0319706	0	0.0894095	0.0204384	0.0816593	0.020008	0.0514086	0.0641149	0.0365203	0.0329345
OTU_527	Bacteria;Firmicutes;Clostridia;Lachnospirales;Lachnospiraceae;[Ruminococcus] torques group;unknown species	0.113234	0.00884603	0.207397	0.260833	0.0756179	0.0759229	0.107802	0.0119825	0.0285919	0.0287746	0.0137653	0.0150233	0.0516577	0.205677	0.230698	0.0819882	0.0224232	0.0541838	0.122501	0.0994079	0.128353	0.0986425	0.103109	0.192033	0.0402322	0.24313	0.0971157	0.104517	0.0581395	0.0181868	0.0048605	0.0396668	0.0120221	0	0.0167157	0.0490784	0.0339032	0	0.0679375	0	0.0357638	0.0408768	0.0871033	0	0.0462677	0.00641149	0.0292163	0.0603798
OTU_529	Bacteria;Firmicutes;Bacilli;Erysipelotrichales;Erysipelotrichaceae;Holdemania;Multi-affiliation	0	0	0	0	0	0	0	0	0	0	0	0	0	0.00411353	0	0	0	0	0	0	0	0	0	0	0	0	0	0	0	0.113667	0.0340235	0	0	0	0	0.00545316	0	0	0.00399632	0	0	0.13285	0	0.0440176	0.102817	0.102584	0.0365203	0.115271
OTU_531	Bacteria;Firmicutes;Clostridia;Lachnospirales;Lachnospiraceae;unknown genus;unknown species	0.0754895	0.00442302	0.0172831	0.154129	0	0.0189807	0.0359339	0	0.0333572	0.00822132	0	0.00500776	0.00469616	0.0699301	0.00384497	0	0	0.0154811	0.0245002	0.00432208	0	0.0516699	0.00381883	0.0295436	0	0	0	0.00387102	0	0	0	0.0180304	0	0	0.023402	0.00545316	0.0193733	0	0.0519522	0	0.00447047	0.076644	0.00544395	0	0.0976763	0.00641149	0.0146081	0
OTU_537	Bacteria;Firmicutes;Clostridia;Lachnospirales;Lachnospiraceae;GCA-900066575;unknown species	0	0	0	0	0	0	0	0	0	0	0	0	0	0	0	0	0	0	0	0	0	0	0	0	0	0	0	0	0	0.186414	0.048605	0.0432729	0.0180332	0.372142	0.00334314	0.0218126	0	0	0.0599449	0	0.0581161	0	0.00544395	0	0.0154226	0.012823	0.00365203	0
OTU_538	Bacteria;Firmicutes;Clostridia;Lachnospirales;Lachnospiraceae;[Ruminococcus] torques group;unknown species	0.0283086	0.0132691	0	0.0296402	0	0	0	0.00599125	0.0142959	0.00411066	0	0.020031	0.0187846	0	0.0115349	0.0563669	0.0074744	0.0154811	0.0490004	0.10373	0.00987329	0.0140918	0	0	0	0	0.00971157	0.0425812	0.0465116	0	0	0	0	0	0	0	0	0	0.00399632	0	0	0	0	0	0	0	0	0
OTU_544	Bacteria;Firmicutes;Clostridia;Lachnospirales;Lachnospiraceae;[Ruminococcus] torques group;unknown species	0.108516	0.0132691	0.22468	0.160057	0.137058	0.0616874	0.203625	0.00599125	0.00953062	0.172648	0	0.140217	0.0328731	0.164541	0.188404	0.0717397	0.0448464	0.0309621	0.122501	0.121018	0.177719	0.150312	0.045826	0.118174	0.212656	0.250497	0.0582694	0.0890334	0.0697674	0.00909339	0.0048605	0.0288486	0.0120221	0	0.023402	0.0163595	0.106553	0.0633312	0.0239779	0.0573033	0.0134114	0.0459864	0.0163319	0.020008	0.00514086	0	0	0.00548908
OTU_546	Bacteria;Firmicutes;Clostridia;Oscillospirales;Oscillospiraceae;unknown genus;unknown species	0.00943619	0.0707683	0.0691324	0.0296402	0.037809	0.0474518	0.0439192	0.023965	0.0476531	0.0452172	0.0504726	0.020031	0.0140885	0.00822707	0.0499846	0.0256213	0.037372	0.0232216	0	0.0432208	0.0394932	0.018789	0.0305507	0.0147718	0.0689695	0.051573	0.0291347	0.0270971	0.0290698	0	0	0	0	0	0	0	0	0	0	0	0	0	0	0	0	0	0	0
OTU_551	Bacteria;Firmicutes;Clostridia;Oscillospirales;Oscillospiraceae;Colidextribacter;unknown species	0	0	0	0	0	0	0	0	0	0	0	0	0	0	0	0	0	0	0	0	0	0	0	0	0	0	0	0	0	0.0181868	0	0	0.0120221	0.0177211	0.00334314	0.0109063	0.01453	0	0.0279743	0.00573033	0.00894095	0.301466	0.0544395	0.0120048	0.0668312	0.0577034	0.0255642	0.0768471
OTU_552	Bacteria;Firmicutes;Clostridia;Lachnospirales;Lachnospiraceae;[Ruminococcus] torques group;Ruminococcus sp.	0.207596	0.0132691	0.0864155	0.314186	0.103975	0.0901585	0.111794	0.0299563	0.0476531	0.0164426	0.0275305	0.0100155	0.028177	0.148087	0.111504	0.0614912	0	0.0232216	0.117601	0.0734754	0.0559487	0.10334	0.106927	0.216653	0.0229898	0.103146	0.0582694	0.0696783	0.116279	0.00454669	0.0048605	0.050485	0	0	0.0200588	0.0545316	0.0339032	0	0.0239779	0	0.0223524	0.051096	0.0326637	0	0.0976763	0.00641149	0.0949529	0.0603798
OTU_555	Bacteria;Firmicutes;Clostridia;Oscillospirales;Oscillospiraceae;unknown genus;unknown species	0.0188724	0.00884603	0.103699	0.0592803	0.0236306	0.0284711	0.0598898	0.0898688	0.0333572	0.0287746	0	0.00500776	0.0375693	0.061703	0.0346047	0.0153728	0	0	0.0294002	0.0129662	0.00987329	0.00939452	0.0343695	0.0295436	0.0287373	0.00736757	0	0.0270971	0.0116279	0.00909339	0.0145815	0.0288486	0	0	0	0	0	0.00633312	0.011989	0	0	0.0102192	0.0326637	0	0	0.012823	0	0.00548908
OTU_562	Bacteria;Firmicutes;Clostridia;Oscillospirales;Ruminococcaceae;Subdoligranulum;unknown species	0	0	0	0	0	0	0	0	0	0	0	0	0	0	0	0	0	0	0	0	0	0	0	0	0	0	0	0	0	0	0	0.00360607	0	0	0	0.856146	0.01453	0	0.00399632	0	0.00894095	0	0.239534	0	0.00514086	0	0.0146081	0.0274454
OTU_563	Bacteria;Firmicutes;Bacilli;Lactobacillales;Lactobacillaceae;Lactobacillus;Multi-affiliation	0	0	0	0	0	0	0	0	0	0	0	0	0	0	0	0	0	0	0	0	0	0	0	0	0	0	0	0	0	0.0545603	0.0048605	0.00721215	0	0.0531632	0	0.0545316	0.0193733	0.050665	0.00399632	0.00573033	0.0223524	0.189055	0.0598835	0.0120048	0.226198	0.00641149	0.113213	0.0494017
OTU_564	Bacteria;Firmicutes;Clostridia;Oscillospirales;Oscillospiraceae;Colidextribacter;unknown species	0.00943619	0.0265381	0.0518493	0.0177841	0.0283567	0.0142356	0.0359339	0.0419388	0.00953062	0.106877	0.00917684	0.0500776	0.028177	0.0452489	0.0192249	0.0204971	0.0149488	0.0154811	0	0.0129662	0.0131644	0	0.0114565	0.0147718	0.0114949	0.00736757	0.00971157	0.00774204	0	0.0181868	0.068047	0.0144243	0.0300553	0.0974659	0.0133726	0.0109063	0.0193733	0.0949968	0.0239779	0.0229213	0.0447047	0.0051096	0.0326637	0.060024	0.0102817	0	0.0109561	0.0109782
OTU_568	Bacteria;Firmicutes;Clostridia;Oscillospirales;Ruminococcaceae;unknown genus;unknown species	0	0	0	0	0	0	0	0	0	0	0	0	0	0	0	0	0	0	0	0	0	0	0	0	0	0	0	0	0	0.150041	0.218723	0.20194	0.0300553	0.0708843	0.0835785	0.0490784	0	0.00633312	0.0279743	0.017191	0.18776	0.0970824	0.0707714	0.0080032	0	0	0	0
OTU_569	Bacteria;Firmicutes;Clostridia;Lachnospirales;Lachnospiraceae;unknown genus;bacterium ic1311	0.0235905	0.00442302	0	0	0.00472612	0	0	0.00599125	0	0	0	0	0.0234808	0	0	0	0	0	0	0	0	0	0	0	0	0	0	0	0	0	0	0	0	0	0	0	0	0	0	0	0	0	0	0	0	0	0	0
OTU_578	Bacteria;Firmicutes;Clostridia;Christensenellales;Christensenellaceae;Christensenellaceae R-7 group;unknown species	0	0	0	0	0	0	0	0	0	0	0	0	0	0	0	0	0	0	0	0	0	0	0	0	0	0	0	0	0	0.0272802	0.0145815	0.0252425	0.00601106	0.0354421	0.0133726	0.0817974	0.0435899	0	0.0719338	0.0114607	0.0357638	0.0408768	0.0217758	0.0120048	0.0565495	0.012823	0.0401724	0.0274454
OTU_581	Bacteria;Firmicutes;Clostridia;Lachnospirales;Lachnospiraceae;[Ruminococcus] torques group;unknown species	0.00943619	0.00442302	0.0172831	0.0118561	0.0567135	0.0996489	0.00399265	0.0359475	0.0524184	0.0904345	0.0458842	0.255396	0.0328731	0.176882	0.0884343	0.0102485	0	0	0	0.00432208	0.0065822	0.00469726	0.022913	0.0492393	0.00574746	0.0147351	0	0	0.00581395	0	0	0.00721215	0.138254	0.0265816	0.187216	0.00545316	0	0.151995	0.0159853	0	0.138585	0.183946	0.00544395	0.232093	0.0102817	0.012823	0	0.0274454
OTU_582	Bacteria;Firmicutes;Clostridia;Oscillospirales;Oscillospiraceae;Oscillibacter;unknown species	0.051899	0.0442302	0	0.0177841	0.0425351	0.0237259	0.0159706	0.0778863	0.0476531	0	0.00917684	0.020031	0.0328731	0.0246812	0.0307598	0.0307456	0.0149488	0.00774054	0.00980008	0.00864416	0.0164555	0.00939452	0.00763767	0.0295436	0.0287373	0.051573	0.0971157	0.00774204	0.0348837	0	0	0	0	0	0	0	0	0	0	0	0	0	0	0	0	0	0	0
OTU_583	Bacteria;Firmicutes;Bacilli;Erysipelotrichales;Erysipelotrichaceae;Turicibacter;Multi-affiliation	0.0188724	0.0132691	0.0518493	0	0	0.00474518	0	0.0119825	0.00953062	0	0.0458842	0.00500776	0.0328731	0.0493624	0	0	0	0	0	0	0	0	0	0	0	0	0	0	0	0.0636537	0.140955	0.0108182	0.0180332	0.00886054	0.0267451	0.0218126	0.0290599	0	0.0159853	0.017191	0.0402343	0.0153288	0.0326637	0.0760304	0	0.0192345	0.00730407	0.0164672
OTU_588	Bacteria;Firmicutes;Clostridia;Lachnospirales;Lachnospiraceae;Fusicatenibacter;unknown species	0.0330267	0.0353841	0.103699	0.0948485	0.0236306	0.0379615	0.0758604	0.0299563	0.0476531	0	0.0458842	0	0.0234808	0.00411353	0.00384497	0.158852	0.0224232	0.0154811	0	0.0216104	0.00987329	0.018789	0.0343695	0.00492393	0.0402322	0.00736757	0	0.0116131	0.0232558	0.00454669	0.0777681	0.00721215	0	0	0	0	0	0	0.00399632	0	0.0312933	0	0.119767	0	0.128521	0.0705264	0.0182602	0.0439126
OTU_593	Bacteria;Firmicutes;Clostridia;Lachnospirales;Lachnospiraceae;unknown genus;unknown species	0.136825	0.0309611	0	0.201553	0.00472612	0.0142356	0.111794	0	0.00476531	0.00411066	0.00917684	0.0100155	0	0.0205677	0.0192249	0	0.0224232	0.0232216	0.0343003	0.0129662	0.0032911	0.122129	0.00381883	0.0147718	0	0	0	0.0116131	0.00581395	0.0136401	0	0.0180304	0	0	0.023402	0.0327189	0	0	0.0279743	0	0.0223524	0.0357672	0	0	0.035986	0	0.00365203	0.00548908
OTU_594	Bacteria;Firmicutes;Clostridia;Lachnospirales;Lachnospiraceae;GCA-900066575;unknown species	0.0377448	0.0442302	0	0.0118561	0.0141784	0.0237259	0.0399265	0.0299563	0.0238265	0.0739919	0	0.0450699	0.0375693	0.0370218	0.00384497	0.00512426	0.0448464	0.0387027	0.00490004	0.0432208	0.0131644	0.089248	0.0114565	0.00492393	0.0114949	0.00736757	0.0291347	0.00387102	0.0116279	0	0	0	0	0	0	0	0	0	0	0	0	0	0	0	0.0205634	0	0.0146081	0.00548908
OTU_601	Bacteria;Firmicutes;Clostridia;Lachnospirales;Lachnospiraceae;unknown genus;unknown species	0.0471809	0.0132691	0.0172831	0.0592803	0.0236306	0.0427067	0.0279486	0.0119825	0.0142959	0.00822132	0.00917684	0	0.00469616	0.0123406	0.0269148	0	0	0.00774054	0.0490004	0.0259325	0.00987329	0.0704589	0.0343695	0	0.0287373	0	0	0.00774204	0.104651	0.00454669	0	0.00360607	0	0.00886054	0.0267451	0.0327189	0.00968664	0	0.0399632	0	0.00894095	0.0306576	0.00544395	0	0.0308452	0	0.0109561	0
OTU_605	Bacteria;Firmicutes;Clostridia;Oscillospirales;Oscillospiraceae;Oscillibacter;unknown species	0	0	0	0	0	0	0	0	0	0	0	0	0	0	0	0	0	0	0	0	0	0	0	0	0	0	0	0	0	0	0.0243025	0.00721215	0.0901659	0.0177211	0.0334314	0	0.00968664	0.0316656	0.00799265	0.017191	0	0	0.0707714	0.0040016	0	0	0.0182602	0.0384235
OTU_609	Bacteria;Firmicutes;Bacilli;Lactobacillales;Lactobacillaceae;Ligilactobacillus;Multi-affiliation	0.0141543	0.0176921	0.0172831	0.0237121	0	0.0616874	0.00399265	0.0119825	0.142959	0.00411066	0	0.0250388	0.0140885	0.0164541	0.00768994	0.0153728	0.0298976	0.0309621	0.00490004	0.138307	0.0789863	0.0140918	0.022913	0	0.0172424	0.0442054	0	0.00774204	0.0116279	0.0136401	0	0.00721215	0	0	0.00334314	0.0327189	0.0193733	0.00633312	0.00399632	0	0.0178819	0.0051096	0.0163319	0.0160064	0.035986	0.00641149	0.0328683	0.0274454
OTU_610	Bacteria;Firmicutes;Clostridia;Lachnospirales;Lachnospiraceae;unknown genus;unknown species	0.0424628	0.0353841	0.138265	0.0652084	0.0472612	0.00949037	0.155713	0.0838775	0.0428878	0.193201	0.0137653	0.085132	0.0516577	0.061703	0.0807444	0.0204971	0.0298976	0.0232216	0.0490004	0.0475429	0.0427843	0.0422754	0.0267318	0.0246196	0.155181	0.00736757	0.0194231	0.0387102	0.0581395	0.0136401	0.048605	0.0468789	0.0480885	0.0177211	0.0100294	0.0381721	0.0290599	0.0253325	0.011989	0.051573	0.0134114	0.025548	0.0163319	0.0240096	0.00514086	0.012823	0.00365203	0
OTU_614	Bacteria;Firmicutes;Clostridia;Oscillospirales;Oscillospiraceae;unknown genus;unknown species	0.0283086	0.0265381	0.0345662	0.0533523	0.0189045	0.00474518	0.0279486	0.0539213	0.061949	0.0616599	0	0.0400621	0.0610501	0.0658165	0.0307598	0.00512426	0.0224232	0.0154811	0.0490004	0.00864416	0.0164555	0.018789	0.00763767	0.00492393	0.0517271	0	0.00971157	0.0193551	0.0406977	0.00454669	0.00972101	0	0	0	0	0.00545316	0	0	0	0	0	0	0	0	0	0	0	0
OTU_615	Bacteria;Firmicutes;Clostridia;Oscillospirales;[Eubacterium] coprostanoligenes group;unknown genus;unknown species	0	0	0	0	0	0	0	0	0	0	0	0	0	0	0.211473	0.0512426	0	0.0309621	0.0686005	0.0648312	0	0.126826	0.0534637	0	0.0804644	0	0.0388463	0.0193551	0	0	0	0	0	0	0	0	0	0	0	0	0	0	0	0	0	0	0	0
OTU_616	Bacteria;Firmicutes;Clostridia;Lachnospirales;Lachnospiraceae;GCA-900066575;unknown species	0	0.0132691	0.0345662	0.00592803	0	0.0569422	0.00798531	0	0	0.131541	0.00917684	0.0701087	0.0140885	0.0370218	0	0.0358698	0.0149488	0.0387027	0.0196002	0.0129662	0	0.018789	0.0534637	0	0.0459797	0.139984	0	0.00774204	0.00581395	0	0	0	0	0	0	0	0	0	0	0	0	0	0	0	0	0	0	0
OTU_618	Bacteria;Firmicutes;Clostridia;Lachnospirales;Lachnospiraceae;unknown genus;Multi-affiliation	0.0330267	0.0796143	0	0.00592803	0.0850702	0.0806681	0.0399265	0.0419388	0.0238265	0	0.137653	0	0.108012	0	0.0999692	0	0.037372	0.0309621	0	0.0345767	0.032911	0	0.00381883	0.0935546	0	0.0884108	0.155385	0.205164	0	0	0	0.00721215	0	0	0	0	0	0	0	0	0	0	0.00544395	0	0	0.012823	0.00730407	0.0109782
OTU_619	Bacteria;Firmicutes;Clostridia;Oscillospirales;Oscillospiraceae;unknown genus;unknown species	0.0141543	0.00884603	0.0518493	0.00592803	0.0330828	0.00474518	0.0239559	0.0359475	0.0142959	0.0616599	0.00458842	0.0500776	0.0234808	0.0246812	0.0192249	0.0256213	0.0074744	0.0154811	0.0294002	0.00432208	0.00987329	0.0140918	0.0190942	0.00492393	0.0114949	0.00736757	0.00971157	0.00387102	0.0348837	0.00454669	0.0340235	0.0216364	0	0.0443027	0	0.0163595	0	0	0.0239779	0.017191	0	0	0	0	0	0.0192345	0	0
OTU_620	Bacteria;Firmicutes;Clostridia;Oscillospirales;Oscillospiraceae;unknown genus;unknown species	0	0	0	0	0.0283567	0.00474518	0	0	0	0.00411066	0.0183537	0	0.00939232	0	0.00384497	0	0.0074744	0	0	0.0129662	0.0427843	0	0	0	0.00574746	0.00736757	0.00971157	0	0	0.00454669	0.0048605	0.0324547	0.0480885	0	0.00334314	0.00545316	0	0	0.00399632	0.0229213	0.0134114	0.0051096	0.0108879	0.0120048	0.0308452	0.025646	0.0182602	0.0219563
OTU_623	Bacteria;Firmicutes;Clostridia;Clostridia UCG-014;unknown family;unknown genus;unknown species	0	0	0.0172831	0.0118561	0	0	0	0	0	0	0	0.0350543	0	0	0	0.179349	0.0448464	0.0851459	0	0.22907	0.15139	0.0328808	0	0	0.0172424	0	0.0194231	0	0.0348837	0	0	0	0	0	0	0	0	0	0	0	0	0	0	0	0	0	0	0
OTU_626	Bacteria;Firmicutes;Clostridia;Lachnospirales;Lachnospiraceae;GCA-900066575;unknown species	0	0	0	0	0	0	0	0	0	0	0	0	0	0	0	0	0	0	0	0	0	0	0	0	0	0	0	0	0	0.0181868	0.00972101	0.00721215	0	0	0.00334314	0.0218126	0	0	0.00399632	0.0401123	0	0	0.00544395	0.10004	0.0154226	0.0384689	0.0146081	0.0329345
OTU_627	Bacteria;Proteobacteria;Gammaproteobacteria;Enterobacterales;Enterobacteriaceae;Escherichia-Shigella;unknown species	0	0	0	0.0118561	0	0	0	0.0179738	0	0	0.0596494	0.00500776	0	0.0205677	0	0	0	0	0	0.00864416	0	0.00939452	0	0	0	0	0	0	0	0.0181868	0.247886	0.00360607	0.408752	0.0354421	0.0167157	0.00545316	0.0678065	0.0189994	0.0479559	0.154719	0.0312933	0.0204384	0.0544395	0.0040016	0.0102817	0.025646	0.00365203	0.0274454
OTU_628	Bacteria;Firmicutes;Clostridia;Oscillospirales;Butyricicoccaceae;Butyricicoccus;Multi-affiliation	0	0	0	0	0	0	0	0	0	0	0	0	0	0	0	0	0	0	0	0.0259325	0	0	0	0	0	0	0	0	0	0	0.029163	0.0901518	0	0	0	0	0	0	0	0	0.0268228	0	0	0	0	0.769379	0	0
OTU_629	Bacteria;Firmicutes;Clostridia;Oscillospirales;Ruminococcaceae;unknown genus;unknown species	0	0	0	0	0	0	0	0	0	0	0	0	0	0	0	0	0	0	0	0	0	0	0	0	0	0	0	0	0	0	0	0	0	0	0	0	0	0	0	0	0	0	0	0	0	0	0	0
OTU_630	Bacteria;Firmicutes;Clostridia;Clostridia UCG-014;unknown family;unknown genus;unknown species	0	0	0	0	0	0	0	0	0	0	0	0	0	0	0	0.00512426	0	0	0	0	0	0	0	0	0	0	0	0	0	0	0	0	0	0	0	0.0163595	0	0	0	0	0	0	0	0	0	0.0384689	0.00730407	0
OTU_634	Bacteria;Firmicutes;Clostridia;Lachnospirales;Lachnospiraceae;Multi-affiliation;Multi-affiliation	0	0.00884603	0	0.0118561	0	0	0.00399265	0	0.00476531	0.00411066	0	0.00500776	0	0.0164541	0.0153799	0.00512426	0	0	0	0.0172883	0.0065822	0.0140918	0	0.00984785	0	0.0147351	0	0	0	0.0954806	0.038884	0.0432729	0	0.0265816	0	0.0109063	0	0	0.107901	0	0.0536457	0	0	0	0.0616903	0.0577034	0.00730407	0.0219563
OTU_635	Bacteria;Firmicutes;Clostridia;Oscillospirales;Ruminococcaceae;unknown genus;unknown species	0.00471809	0.0176921	0.0518493	0.0237121	0.00945224	0.0142356	0.0239559	0.00599125	0.0142959	0.00822132	0.00917684	0.020031	0.00939232	0.0164541	0.00768994	0.00512426	0	0	0.00490004	0.00432208	0.0032911	0.00469726	0.022913	0.0147718	0.172424	0.00736757	0.00971157	0.0116131	0.0174419	0.0227335	0.0631865	0	0.096177	0.0265816	0.0501471	0.0163595	0.0435899	0.0316656	0.00399632	0.0744943	0.0178819	0.0153288	0.0326637	0.0120048	0.0308452	0.0577034	0.00730407	0.0109782
OTU_637	Bacteria;Firmicutes;Clostridia;Clostridia UCG-014;unknown family;unknown genus;unknown species	0.0377448	0.0132691	0.0172831	0.0296402	0.0945224	0.11863	0.0319412	0.0659038	0.0428878	0.0534386	0.0825915	0.0751164	0.0140885	0.115179	0.161489	0.0307456	0.0074744	0	0	0.0388987	0.0197466	0.0140918	0.0305507	0.270816	0.103454	0.0368378	0.00971157	0.00387102	0	0.0136401	0	0.0180304	0	0.00886054	0	0.00545316	0	0	0.0159853	0	0	0	0.0108879	0.0040016	0.0411269	0	0	0.0384235
OTU_638	Bacteria;Firmicutes;Clostridia;Monoglobales;Monoglobaceae;Monoglobus;unknown species	0	0	0	0	0	0	0	0	0	0	0	0	0	0	0	0	0	0	0	0	0	0	0	0	0	0	0	0	0	0.0363736	0.0145815	0.00360607	0.0480885	0.0177211	0.0133726	0.0109063	0.0193733	0	0.0159853	0	0.0268228	0.0306576	0.0108879	0.020008	0.0822538	0.0448804	0.0511285	0.00548908
OTU_640	Bacteria;Firmicutes;Clostridia;Oscillospirales;Oscillospiraceae;Multi-affiliation;Multi-affiliation	0.0188724	0.0398072	0.0345662	0.0237121	0.0141784	0.0332163	0.0678751	0.0299563	0.0381225	0.00822132	0	0.0500776	0.0798347	0.00411353	0.0269148	0.0204971	0	0.0154811	0.00980008	0.0129662	0.00987329	0.0375781	0.0611014	0.0246196	0.0459797	0	0	0.00774204	0.0232558	0	0	0.00360607	0	0.00886054	0	0	0	0	0	0	0	0.0051096	0	0	0	0.00641149	0	0
OTU_641	Bacteria;Firmicutes;Clostridia;Lachnospirales;Lachnospiraceae;CHKCI001;unknown species	0.0188724	0.0486532	0	0.0118561	0	0	0.00798531	0.0179738	0	0.0739919	0	0.0300466	0.00939232	0.00822707	0	0.0358698	0.0149488	0.00774054	0.0196002	0	0	0.00469726	0	0	0.00574746	0	0	0	0	0.0318269	0.058326	0.0432729	0.0120221	0.230374	0.00334314	0	0.00484332	0	0.0239779	0	0.00894095	0.0459864	0	0	0.0154226	0	0	0
OTU_642	Bacteria;Firmicutes;Clostridia;Oscillospirales;[Eubacterium] coprostanoligenes group;unknown genus;unknown species	0.0849257	0.00884603	0.0172831	0.106705	0.0803441	0.00474518	0.091831	0.0659038	0.0428878	0	0.0504726	0	0.169062	0	0.00768994	0	0.134539	0.116108	0.196002	0.0994079	0.164555	0.0751562	0.0190942	0.00492393	0	0.0589405	0.0291347	0.0541942	0.0465116	0	0	0	0	0	0	0.0599847	0	0	0	0	0	0	0.00544395	0	0	0	0	0
OTU_645	Bacteria;Firmicutes;Bacilli;Lactobacillales;Lactobacillaceae;Limosilactobacillus;unknown species	0	0	0	0	0	0	0	0	0.00953062	0	0	0	0	0	0.00768994	0	0	0	0	0.00432208	0.0032911	0.00469726	0	0	0	0.00736757	0	0	0	0.00454669	0	0	0.0901659	0	0	0	0.0435899	0.265991	0	0.17191	0.084939	0	0	0.0280112	0.0102817	0	0.0328683	0
OTU_646	Bacteria;Firmicutes;Bacilli;Lactobacillales;Lactobacillaceae;Ligilactobacillus;Multi-affiliation	0	0.0132691	0.0345662	0.0652084	0	0.0332163	0.00399265	0.00599125	0.100071	0.00822132	0	0.0100155	0.00469616	0.00411353	0	0.440687	0	0.0309621	0.00490004	0	0	0	0	0.00984785	0.0402322	0.176822	0	0	0.0116279	0	0	0	0	0	0	0	0.01453	0	0	0	0	0	0	0	0	0	0.0474764	0.0439126
OTU_652	Bacteria;Firmicutes;Clostridia;Lachnospirales;Lachnospiraceae;Lachnospiraceae NK4A136 group;unknown species	0.0849257	0.0574992	0.0518493	0.0414962	0.0425351	0.00949037	0.0239559	0.0419388	0.0714796	0.0534386	0.00458842	0.120186	0.1221	0.0123406	0.0269148	0.210095	0.134539	0.108368	0.0392003	0.276613	0.108606	0.0469726	0.0343695	0.0393914	0.160929	0.0147351	0.00971157	0.0387102	0.139535	0	0	0	0	0	0	0	0	0	0	0	0	0	0	0	0	0	0	0
OTU_653	Bacteria;Firmicutes;Clostridia;Lachnospirales;Lachnospiraceae;Multi-affiliation;Multi-affiliation	0	0	0	0	0	0	0	0	0	0	0	0	0	0	0	0	0	0	0	0	0	0	0.00381883	0	0	0	0	0	0	0.00454669	0.0048605	0.00721215	0	0.0620237	0.0601765	0.0163595	0.0242166	0.00633312	0.0159853	0.0229213	0.0625866	0.051096	0.0489956	0.0240096	0.0873946	0.147464	0.0438244	0.131738
OTU_654	Bacteria;Firmicutes;Clostridia;Clostridia UCG-014;unknown family;unknown genus;unknown species	0	0	0	0	0	0	0	0	0	0	0	0	0	0	0	0	0	0	0	0	0	0	0	0	0	0	0	0	0	0	0	0	0	0	0	0	0	0	0	0	0	0	0	0	0	0	0	0
OTU_659	Bacteria;Firmicutes;Clostridia;Oscillospirales;Ruminococcaceae;Negativibacillus;unknown species	0.0377448	0.132691	0.0172831	0.189697	0.127605	0.189807	0.111794	0.161764	0.209674	0	0.0734147	0.00500776	0.0328731	0	0	0	0.0149488	0.14707	0.0539004	0.112374	0.0724041	0.20668	0.141297	0.00492393	0	0.0736757	0.0582694	0.0425812	0.0813953	0	0	0	0	0	0	0.0272658	0	0	0	0	0	0	0	0	0	0	0	0
OTU_665	Bacteria;Firmicutes;Clostridia;Lachnospirales;Lachnospiraceae;unknown genus;unknown species	0.0235905	0.00884603	0.0864155	0.0592803	0.0803441	0.0332163	0.0838457	0.0359475	0.0238265	0.135652	0.0229421	0.130202	0.0140885	0.0699301	0.0884343	0.0358698	0.0074744	0.0309621	0.0833007	0.0345767	0.0197466	0.0563671	0.0267318	0.0787828	0.137939	0.0736757	0.0194231	0.0425812	0.0290698	0.00454669	0.0340235	0.0324547	0.0841548	0	0.120353	0.0109063	0.0581198	0.10133	0.0159853	0.0630336	0.0223524	0.0306576	0.0163319	0.232093	0.0154226	0.0192345	0.00365203	0.00548908
OTU_668	Bacteria;Actinobacteriota;Coriobacteriia;Coriobacteriales;Eggerthellaceae;Eggerthella;Eggerthella timonensis	0.0283086	0.00442302	0.0172831	0.0237121	0	0.00949037	0.0199633	0.04793	0.00953062	0	0.0504726	0.0150233	0.00939232	0.00822707	0.0538296	0.0204971	0.0074744	0	0.00490004	0.0129662	0.00987329	0.0375781	0.0114565	0.0196957	0	0.051573	0.00971157	0	0.0232558	0	0.0048605	0.00360607	0.0180332	0.00886054	0.00334314	0.0381721	0	0	0.0399632	0.00573033	0.0223524	0.0357672	0.00544395	0.0040016	0.00514086	0.00641149	0.00730407	0.0164672
OTU_669	Bacteria;Actinobacteriota;Actinobacteria;Corynebacteriales;Corynebacteriaceae;Corynebacterium;Multi-affiliation	0	0	0	0.0177841	0	0	0.00798531	0.0539213	0.0142959	0.00411066	0.00458842	0	0.00939232	0.00822707	0.00384497	0	0	0	0	0	0.0065822	0	0	0.00984785	0.00574746	0	0	0	0.00581395	0.0318269	0.0048605	0.0252425	0	0.00886054	0.0133726	0.0109063	0.01453	0.00633312	0.00399632	0.0630336	0.00894095	0	0.0272198	0.0160064	0.00514086	0	0.0182602	0.0109782
OTU_684	Bacteria;Firmicutes;Clostridia;Oscillospirales;Ruminococcaceae;unknown genus;unknown species	0.00471809	0.0176921	0.0172831	0	0	0.00474518	0	0	0.00476531	0.00411066	0.0229421	0.0250388	0	0.00822707	0.0230698	0.0102485	0	0.00774054	0	0	0	0.0140918	0.0152753	0.0295436	0.0459797	0.00736757	0	0.00774204	0	0	0.0048605	0.00721215	0.0540995	0.00886054	0.0534902	0.0109063	0	0.0126662	0.00399632	0.017191	0.0223524	0.0102192	0.0108879	0.020008	0.00514086	0	0.00365203	0.00548908
OTU_694	Bacteria;Firmicutes;Clostridia;Lachnospirales;Lachnospiraceae;[Eubacterium] hallii group;unknown species	0	0	0	0	0	0	0	0	0	0	0	0	0	0	0	0	0	0	0	0	0	0	0	0	0	0	0	0	0	0.0454669	0.0923496	0.0180304	0	0.0354421	0	0	0.213106	0.107663	0.00399632	0	0.0491752	0.0357672	0.326637	0.0040016	0	0	0.0401724	0
OTU_700	Bacteria;Firmicutes;Clostridia;Lachnospirales;Lachnospiraceae;Lachnoclostridium;unknown species	0.0235905	0.0309611	0.0345662	0.0118561	0.0141784	0.00474518	0.011978	0.0419388	0.00953062	0.0411066	0.00917684	0.0450699	0.0187846	0.0164541	0.00384497	0.00512426	0.0523208	0.0232216	0.00490004	0.0259325	0.065822	0	0	0.0246196	0.0229898	0	0.0194231	0.0116131	0	0.100027	0.121513	0.176698	0.102188	0.0620237	0.0401177	0.0381721	0.0774931	0.0189994	0.263757	0.16618	0.0178819	0.301466	0.0108879	0.116046	0.0616903	0.153876	0.0438244	0.0933143
OTU_706	Bacteria;Firmicutes;Clostridia;Oscillospirales;Oscillospiraceae;Oscillibacter;Multi-affiliation	0	0.0353841	0	0	0.00945224	0	0	0.00599125	0	0	0	0	0	0.00411353	0	0	0	0	0	0	0.0032911	0	0	0	0	0	0.0291347	0	0	0.0136401	0	0.0108182	0	0.0620237	0	0.00545316	0.0629631	0.050665	0.0639412	0.0114607	0.0268228	0.0408768	0	0.0720288	0.0102817	0	0.00730407	0.0109782
OTU_710	Bacteria;Firmicutes;Clostridia;Lachnospirales;Lachnospiraceae;GCA-900066575;unknown species	0	0	0	0	0	0	0	0	0.00953062	0	0	0	0.00469616	0.00822707	0.0115349	0.0256213	0.0523208	0.00774054	0	0.0129662	0.0065822	0.00469726	0	0.00492393	0	0.0147351	0.00971157	0	0	0.0636537	0.029163	0.00360607	0.00601106	0	0	0.0272658	0.00484332	0	0.0159853	0.00573033	0.0312933	0	0.0816593	0	0	0.141053	0.0438244	0.0219563
OTU_712	Bacteria;Firmicutes;Clostridia;Lachnospirales;Lachnospiraceae;Fusicatenibacter;unknown species	0.0141543	0	0.0172831	0.00592803	0	0	0.00399265	0	0.00476531	0.024664	0	0.0300466	0.0234808	0.0205677	0.0269148	0.117858	0.0298976	0.0154811	0	0.051865	0.0230377	0	0	0.00492393	0.0114949	0	0	0.00387102	0	0.118214	0	0.0613032	0.0180332	0	0	0.0109063	0.01453	0	0.0359669	0	0.0715276	0.0306576	0.0108879	0	0.0257043	0.0448804	0.0219122	0
OTU_713	Bacteria;Firmicutes;Bacilli;Lactobacillales;Lactobacillaceae;Limosilactobacillus;Lactobacillus fermentum	0	0	0	0	0	0	0	0	0.00476531	0	0	0	0	0	0	0	0.0149488	0	0	0.0129662	0	0	0	0	0	0	0	0	0	0.00909339	0	0	0	0	0	0.0109063	0.01453	0.126662	0.00399632	0.0458426	0.0715276	0.0051096	0	0.0080032	0	0	0.0438244	0
OTU_714	Bacteria;Firmicutes;Clostridia;Lachnospirales;Lachnospiraceae;Blautia;unknown species	0.0141543	0.00442302	0.0172831	0.0118561	0.037809	0.0806681	0.0279486	0	0.0142959	0.0493279	0.0458842	0	0.0187846	0.00411353	0.0153799	0	0.0149488	0	0.00980008	0.0129662	0.0032911	0.112734	0.0420072	0.0295436	0.00574746	0.0147351	0.0388463	0.0193551	0.0290698	0.0500136	0.0631865	0.0613032	0.0901659	0	0.0768922	0.109063	0.0629631	0.0696643	0.155857	0.00573033	0.268228	0.13285	0.168763	0.108043	0.0205634	0.0448804	0.164342	0.071358
OTU_720	Bacteria;Firmicutes;Clostridia;Oscillospirales;Oscillospiraceae;Oscillibacter;unknown species	0	0	0	0	0	0	0	0	0	0	0	0	0	0	0	0	0	0	0	0	0	0	0	0	0	0	0	0	0	0.00909339	0.068047	0.0108182	0.180332	0	0.113667	0.0436253	0.01453	0.0569981	0.0159853	0.0229213	0.0134114	0	0.0979912	0.0880352	0	0	0.0474764	0.115271
OTU_727	Bacteria;Firmicutes;Bacilli;Staphylococcales;Staphylococcaceae;Staphylococcus;Multi-affiliation	0	0	0	0	0	0.00949037	0	0.0419388	0	0	0.00917684	0	0	0	0.0230698	0.0153728	0.0074744	0	0.0147001	0.00432208	0.0032911	0.00939452	0	0.00492393	0	0	0.00971157	0	0	0.0545603	0.0048605	0.0649093	0.0300553	0.0265816	0.0635197	0.0109063	0.13077	0.0126662	0.0519522	0.120337	0.075998	0.025548	0.0925472	0.0440176	0.0102817	0.00641149	0.0146081	0
OTU_732	Bacteria;Firmicutes;Clostridia;Lachnospirales;Lachnospiraceae;[Ruminococcus] torques group;unknown species	0	0	0	0.00592803	0	0	0	0	0	0	0	0	0	0	0	0.415065	0.0298976	0	0.0392003	0.00864416	0	0.136221	0.0114565	0	0	0.00736757	0	0.00774204	0.174419	0	0	0	0	0	0	0	0	0	0	0	0	0	0.00544395	0.0360144	0	0	0	0
OTU_733	Bacteria;Firmicutes;Clostridia;Lachnospirales;Lachnospiraceae;[Ruminococcus] torques group;unknown species	0.0471809	0.00442302	0.0518493	0.0414962	0.0330828	0.0332163	0.0439192	0.0419388	0.00476531	0.0739919	0.00917684	0.0801242	0.0469616	0.0904977	0.0230698	0.0256213	0.0074744	0.0232216	0.0637005	0.0605091	0.0394932	0.0375781	0.0343695	0.11325	0.0517271	0.0147351	0	0.0193551	0.0290698	0.0318269	0.0048605	0.0360607	0.0300553	0.0177211	0.00668628	0.0327189	0.0581198	0.0316656	0.0999081	0	0.0134114	0.0919728	0.0163319	0.0040016	0.00514086	0.012823	0.0182602	0.0164672
OTU_734	Bacteria;Firmicutes;Clostridia;Oscillospirales;Oscillospiraceae;unknown genus;unknown species	0.00943619	0.00884603	0.0518493	0.0355682	0.0141784	0	0.0678751	0.0359475	0.0142959	0.0739919	0	0.0150233	0.0610501	0.119292	0.00768994	0	0	0	0	0	0.0164555	0	0.00381883	0.00984785	0.00574746	0	0	0	0	0.0181868	0.038884	0	0	0.0177211	0	0.0109063	0	0	0.00399632	0.00573033	0	0.0051096	0	0	0.0102817	0	0.00365203	0.00548908
OTU_735	Bacteria;Firmicutes;Clostridia;Oscillospirales;Ruminococcaceae;Faecalibacterium;unknown species	0.0566171	0.0751913	0.0345662	0.112633	0.0756179	0.0854133	0.0678751	0.0599125	0.0571837	0	0.0137653	0	0.0234808	0	0	0	0.0224232	0.0154811	0.0490004	0.0648312	0.0460754	0.0704589	0.0840144	0	0	0.0663081	0.0582694	0.0309681	0.0581395	0	0	0	0	0	0	0	0	0	0	0	0	0	0	0	0	0	0	0
OTU_738	Bacteria;Firmicutes;Clostridia;Lachnospirales;Lachnospiraceae;Eisenbergiella;unknown species	0	0	0	0	0	0	0	0	0	0	0	0.00500776	0	0	0	0	0	0	0	0	0	0	0	0.00492393	0	0	0	0	0	0.100027	0.0145815	0.129819	0.0180332	0.0443027	0.00334314	0.0272658	0.00484332	0	0.187827	0	0.0491752	0.0868632	0	0	0.0257043	0.0961723	0.00365203	0
OTU_739	Bacteria;Firmicutes;Clostridia;Oscillospirales;Oscillospiraceae;Oscillibacter;unknown species	0.0235905	0.0309611	0.0691324	0.0237121	0.0141784	0.00474518	0.0359339	0.0359475	0.0381225	0.0534386	0.0137653	0.0500776	0.0516577	0.0658165	0.0692095	0.00512426	0.0149488	0.0232216	0.0294002	0.0172883	0.0493665	0.018789	0.0190942	0.0147718	0.0402322	0.0221027	0.0291347	0.0193551	0.0523256	0.00909339	0.0534655	0.0108182	0.00601106	0.00886054	0	0.0218126	0	0	0.00799265	0.0286517	0	0	0	0	0.00514086	0	0	0.0109782
OTU_751	Bacteria;Firmicutes;Clostridia;Lachnospirales;Lachnospiraceae;Lachnoclostridium;unknown species	0.0188724	0.00884603	0.0345662	0.0118561	0.0141784	0.00949037	0.0558971	0	0.0428878	0.0328853	0.00458842	0.0450699	0.0563539	0.0123406	0.0307598	0.133231	0	0.00774054	0.00980008	0.0172883	0.0032911	0.0375781	0.0878332	0.0246196	0.0977068	0.0221027	0.00971157	0.0812914	0.0116279	0	0	0	0	0	0	0	0	0	0	0	0	0	0	0	0	0	0	0
OTU_755	Bacteria;Firmicutes;Clostridia;Lachnospirales;Lachnospiraceae;GCA-900066575;unknown species	0.0188724	0.0221151	0.0172831	0.0237121	0.0141784	0	0.0239559	0	0.0190612	0.012332	0.00458842	0.0150233	0.00939232	0.0329083	0	0.0153728	0.0448464	0.0154811	0.0637005	0.0475429	0.0065822	0.0140918	0.0190942	0.0246196	0.0114949	0.00736757	0.0388463	0.00774204	0.0174419	0.0227335	0.0972101	0.0108182	0.108199	0.0797448	0.0133726	0.0381721	0.0435899	0.0379987	0.0519522	0.085955	0.0536457	0.0357672	0.0381077	0.0280112	0	0.0961723	0.0292163	0.0494017
OTU_771	Bacteria;Firmicutes;Clostridia;Clostridia UCG-014;unknown family;unknown genus;unknown species	0.0235905	0.0619222	0.103699	0.00592803	0.0519873	0.109139	0.0479118	0.023965	0.0857756	0	0.00458842	0.020031	0	0.0164541	0	0	0.0448464	0	0	0.00864416	0.0197466	0	0.00763767	0	0	0.0368378	0.116539	0	0	0	0	0.00360607	0	0	0	0	0	0	0	0	0	0	0.00544395	0	0	0	0	0
OTU_772	Bacteria;Firmicutes;Clostridia;Clostridia vadinBB60 group;unknown family;unknown genus;unknown species	0	0	0	0	0	0	0	0	0	0	0	0	0	0	0	0	0	0	0	0	0	0	0	0	0	0	0	0	0	0.00909339	0.038884	0	0.0120221	0.0177211	0.0501471	0.00545316	0.00484332	0.00633312	0.0639412	0.017191	0	0.0051096	0.0163319	0.0120048	0.0154226	0	0.00730407	0.0329345
OTU_774	Bacteria;Firmicutes;Clostridia;Lachnospirales;Lachnospiraceae;Roseburia;unknown species	0.00471809	0.0398072	0.0172831	0	0.0567135	0.0142356	0.0319412	0.023965	0.0238265	0.0657705	0.0229421	0.0250388	0	0.00822707	0.0307598	0.0307456	0.0224232	0.0154811	0.0637005	0.051865	0.0427843	0.0845507	0.00381883	0.0295436	0.0402322	0.0294703	0.0291347	0.0696783	0.0465116	0.0318269	0.0729076	0.0180304	0.0480885	0.0177211	0.023402	0.0436253	0.0968664	0.050665	0.0319706	0.212022	0.0312933	0.0357672	0.0489956	0.0360144	0.0205634	0.0833494	0.0146081	0.0164672
OTU_778	Bacteria;Firmicutes;Clostridia;Oscillospirales;Ruminococcaceae;Faecalibacterium;unknown species	0.0283086	0.0574992	0	0.0414962	0.0567135	0.0237259	0.115787	0.0419388	0.0333572	0	0	0	0.0563539	0.00411353	0	0	0.0224232	0.0309621	0.0196002	0.0388987	0.0427843	0.0375781	0.022913	0	0	0.00736757	0.0194231	0.0309681	0.0523256	0	0	0	0	0	0	0	0	0	0	0	0	0	0	0	0	0	0	0
OTU_786	Bacteria;Firmicutes;Clostridia;Oscillospirales;Oscillospiraceae;Flavonifractor;unknown species	0.00471809	0.00442302	0	0	0	0	0.00399265	0	0	0.024664	0.0229421	0.0100155	0	0	0.00768994	0	0	0.00774054	0.00490004	0.0129662	0.0230377	0.00469726	0	0	0.0229898	0.0147351	0.0291347	0.00387102	0.00581395	0.0227335	0.0048605	0.00721215	0.0300553	0.0177211	0.0802354	0	0.0581198	0.0633312	0.0199816	0.0114607	0.0134114	0.0051096	0.0272198	0	0.0102817	0	0.0182602	0.115271
OTU_791	Bacteria;Firmicutes;Clostridia;Lachnospirales;Lachnospiraceae;unknown genus;unknown species	0	0	0	0	0	0	0	0	0	0	0	0	0	0	0	0	0	0	0	0	0	0	0	0	0	0	0	0	0	0	0	0	0	0	0	0	0	0	0	0	0	0	0	0	0	0	0	0
OTU_799	Bacteria;Firmicutes;Clostridia;Lachnospirales;Lachnospiraceae;Blautia;unknown species	0	0	0	0.00592803	0	0	0	0	0	0.012332	0	0	0	0.0123406	0	0	0	0	0	0	0	0.00469726	0	0	0	0	0	0	0	0	0.0145815	0	0.0781438	0.00886054	0.0133726	0.0109063	0.1453	0.113996	0	0.538651	0.00894095	0.0204384	0	0	0	0	0.0109561	0.148205
OTU_800	Bacteria;Firmicutes;Bacilli;Staphylococcales;Staphylococcaceae;Jeotgalicoccus;Multi-affiliation	0	0.00884603	0	0	0	0.00474518	0	0	0	0	0	0	0	0	0.00768994	0.0307456	0.0149488	0	0	0	0	0.00469726	0.00381883	0.00492393	0	0	0.00971157	0.00774204	0	0.00454669	0	0.00360607	0	0	0	0	0	0	0.00399632	0.00573033	0	0	0.00544395	0	0	0	0	0
OTU_802	Bacteria;Firmicutes;Clostridia;Lachnospirales;Lachnospiraceae;[Ruminococcus] torques group;unknown species	0	0.0132691	0.0345662	0	0	0	0.0239559	0.0119825	0.0142959	0.291857	0.00458842	0.230357	0	0.19745	0	0	0	0	0	0	0	0	0	0.00492393	0.00574746	0	0	0	0	0	0	0	0	0	0	0	0	0	0	0	0	0	0	0	0	0	0	0
OTU_807	Bacteria;Firmicutes;Clostridia;Oscillospirales;Oscillospiraceae;unknown genus;unknown species	0	0	0	0	0	0	0	0	0	0	0	0	0	0	0	0	0	0	0	0	0.0526576	0	0	0	0	0	0	0	0	0	0	0	0	0	0	0	0	0	0	0	0	0	0	0	0	0	0	0
OTU_808	Bacteria;Firmicutes;Clostridia;Oscillospirales;[Eubacterium] coprostanoligenes group;unknown genus;unknown species	0.0377448	0	0.0345662	0.0414962	0	0	0.00798531	0.0179738	0.0190612	0.0205533	0	0.0651009	0.0187846	0.0329083	0.0538296	0.076864	0.0672696	0	0.0245002	0.00432208	0.0065822	0.0422754	0.0114565	0.00492393	0.0114949	0	0	0	0.0232558	0	0	0	0	0	0	0	0	0	0	0	0	0	0	0	0	0	0	0
OTU_810	Bacteria;Firmicutes;Clostridia;Lachnospirales;Lachnospiraceae;Lachnoclostridium;unknown species	0	0	0	0	0	0	0	0	0	0	0	0	0	0	0	0	0.037372	0	0	0	0	0	0	0	0	0	0	0	0	0.0272802	0	0.331759	0.0180332	0	0.00668628	0.0109063	0	0	0.0479559	0	0	0.0613152	0	0	0	0	0	0
OTU_818	Bacteria;Firmicutes;Clostridia;Peptostreptococcales-Tissierellales;Anaerovoracaceae;[Eubacterium] nodatum group;Ihubacter massiliensis	0.0188724	0.0132691	0	0.00592803	0.0141784	0.00949037	0.0319412	0.023965	0.0190612	0.00822132	0	0.020031	0.00939232	0.0246812	0.0422947	0.0153728	0.037372	0.00774054	0.0294002	0.00432208	0.0362021	0.018789	0.022913	0.00984785	0.00574746	0.0221027	0.0291347	0.0116131	0	0	0	0	0	0	0	0	0	0	0	0	0	0	0	0	0	0	0	0
OTU_822	Bacteria;Firmicutes;Clostridia;Oscillospirales;Oscillospiraceae;Oscillibacter;unknown species	0.00471809	0.0176921	0.0172831	0.00592803	0.0283567	0.0284711	0.00399265	0.023965	0.0142959	0	0.0183537	0.0150233	0.0140885	0.00822707	0.0307598	0.0512426	0.0074744	0.00774054	0.00490004	0.00864416	0.0032911	0.0140918	0.0343695	0.13787	0	0.0294703	0.0291347	0	0.00581395	0.0136401	0.0437445	0.00360607	0	0	0.0133726	0.00545316	0	0	0.0199816	0	0.00894095	0	0	0.0120048	0.00514086	0	0.0401724	0.0109782
OTU_823	Bacteria;Firmicutes;Clostridia;Oscillospirales;Oscillospiraceae;unknown genus;unknown species	0.0330267	0.0265381	0	0.0355682	0.00945224	0.00949037	0.0199633	0.0179738	0.0190612	0.00411066	0	0.0250388	0.0328731	0	0.0192249	0.0512426	0.0074744	0	0.00490004	0.00864416	0.0065822	0.0375781	0.0305507	0.0196957	0.0287373	0	0	0.00387102	0	0.00454669	0.0145815	0.00360607	0	0	0	0	0	0	0.0239779	0	0.00447047	0.0051096	0.00544395	0	0	0	0.0109561	0.0109782
OTU_829	Bacteria;Firmicutes;Clostridia;Peptostreptococcales-Tissierellales;Peptostreptococcaceae;Clostridioides;Multi-affiliation	0	0	0	0	0	0.00474518	0	0	0	0	0.0137653	0	0	0	0.0269148	0.00512426	0.0298976	0	0	0.0172883	0	0	0.00381883	0.00492393	0	0.0221027	0	0.0774204	0	0	0	0	0	0	0	0	0	0	0	0	0	0	0	0	0	0	0.00365203	0
OTU_830	Bacteria;Firmicutes;Clostridia;Lachnospirales;Lachnospiraceae;[Eubacterium] hallii group;unknown species	0	0.00442302	0	0.00592803	0.0141784	0.0237259	0.00399265	0.0539213	0.00953062	0.0369959	0.0412958	0.0100155	0.0140885	0.0246812	0.0730544	0.0102485	0.0224232	0.0232216	0	0.00432208	0.0164555	0.00469726	0	0.0246196	0.0114949	0.0221027	0.0194231	0.0116131	0.0174419	0	0	0.00360607	0.0120221	0	0.367745	0.114516	0	0	0.111897	0.0114607	0.210112	0.025548	0.0108879	0.184074	0.0308452	0.0192345	0.0803448	0.126249
OTU_832	Bacteria;Firmicutes;Clostridia;Lachnospirales;Lachnospiraceae;unknown genus;unknown species	0	0.0309611	0	0.0177841	0.00945224	0.00474518	0.011978	0.0119825	0	0.024664	0.0137653	0.020031	0.00939232	0.0164541	0	0.0153728	0.0149488	0.00774054	0.0294002	0.0259325	0.0131644	0.00939452	0.0114565	0.00984785	0.0344847	0.0147351	0.00971157	0.00387102	0.0406977	0.00454669	0.019442	0.0216364	0.0120221	0	0.00668628	0.00545316	0	0.0316656	0.00799265	0	0	0.0459864	0.00544395	0.020008	0.0102817	0	0	0
OTU_834	Bacteria;Firmicutes;Clostridia;Lachnospirales;Lachnospiraceae;CHKCI001;unknown species	0.00471809	0	0	0	0	0	0	0	0.00953062	0	0	0	0	0	0.00384497	0	0	0	0	0	0	0	0	0	0	0	0	0.00774204	0	0	0	0	0	0	0	0.0272658	0	0	0	0	0	0	0	0	0.0976763	0.0512919	0.0109561	0.192118
OTU_835	Bacteria;Firmicutes;Clostridia;Oscillospirales;[Clostridium] methylpentosum group;unknown genus;Multi-affiliation	0.0141543	0.00442302	0	0.0414962	0	0	0.011978	0.023965	0.0142959	0.0328853	0.00458842	0.0751164	0.00469616	0.0452489	0	0.0102485	0.0149488	0.00774054	0.00980008	0.00864416	0.0230377	0.0375781	0	0.0147718	0.00574746	0	0.0291347	0.00387102	0	0.0272802	0.0048605	0.00360607	0	0	0.0133726	0	0.0193733	0.00633312	0.00399632	0.0114607	0	0.0051096	0	0	0.0205634	0.025646	0.0219122	0
OTU_838	Bacteria;Firmicutes;Clostridia;Lachnospirales;Lachnospiraceae;Fusicatenibacter;unknown species	0.00943619	0	0.0172831	0.00592803	0	0	0	0	0.0190612	0.0287746	0	0.0400621	0.00939232	0.0863842	0.169179	0.076864	0.0149488	0	0.00490004	0.0388987	0.0394932	0.0281836	0	0.0492393	0.00574746	0.117881	0.00971157	0.00774204	0	0.0409203	0.0048605	0.0613032	0.00601106	0.00886054	0.00334314	0.0163595	0.01453	0	0.0159853	0	0.0536457	0.0357672	0.0653275	0.0080032	0.0257043	0.0512919	0.0365203	0.0219563
OTU_839	Bacteria;Firmicutes;Clostridia;unknown order;unknown family;unknown genus;unknown species	0.00943619	0	0.0172831	0.00592803	0	0	0	0.0119825	0	0	0	0	0	0	0	0	0	0	0	0	0	0	0	0	0	0	0	0	0	0.0954806	0.0243025	0	0	0.0974659	0.00668628	0.0381721	0.00484332	0.0126662	0.0279743	0.0114607	0	0.0153288	0	0.0360144	0.0102817	0.025646	0.00365203	0.0548908
OTU_841	Bacteria;Firmicutes;Clostridia;Oscillospirales;Oscillospiraceae;Oscillospira;unknown species	0	0	0	0	0	0	0	0	0	0	0	0	0	0	0	0	0	0	0	0	0	0	0	0	0	0	0	0	0	0	0	0	0	0	0	0	0	0	0	0	0	0	0	0	0.0102817	0.0705264	0.0146081	0.247008
OTU_847	Bacteria;Firmicutes;Clostridia;Clostridia vadinBB60 group;unknown family;unknown genus;unknown species	0	0.0265381	0.0345662	0	0.0236306	0.00474518	0.00798531	0	0	0	0	0.0350543	0.0328731	0.12752	0.0307598	0.0614912	0.0597952	0.0464432	0.0196002	0.0345767	0.0230377	0.018789	0.0267318	0.0590871	0.00574746	0.0147351	0.00971157	0.0116131	0.0581395	0	0	0	0	0	0	0	0	0	0	0	0	0	0	0	0	0	0	0
OTU_849	Bacteria;Firmicutes;Clostridia;Clostridia vadinBB60 group;unknown family;unknown genus;unknown species	0.132107	0	0	0.0118561	0	0.0949037	0.0958237	0.0898688	0.0428878	0	0	0.085132	0	0	0	0	0	0	0	0	0	0	0	0	0	0	0	0	0	0	0	0	0	0	0	0	0	0	0	0	0	0	0	0	0	0	0	0
OTU_850	Bacteria;Firmicutes;Clostridia;Lachnospirales;Lachnospiraceae;[Ruminococcus] gauvreauii group;unknown species	0.0188724	0.0265381	0.0518493	0.100777	0.0472612	0.0616874	0.0638825	0.0359475	0.0857756	0.024664	0.0275305	0.0150233	0.0234808	0.0781571	0.0653645	0.0461184	0.0448464	0.0232216	0.0245002	0.0691533	0.0789863	0.20668	0.0267318	0.00984785	0.0287373	0	0.0971157	0.0541942	0.0755814	0.0545603	0.019442	0.0324547	0.0540995	0	0.0534902	0.0218126	0.0581198	0.0379987	0.00799265	0.120337	0.0491752	0.0051096	0.0217758	0.0040016	0.0102817	0.00641149	0.0328683	0.0329345
OTU_858	Bacteria;Firmicutes;Clostridia;Oscillospirales;Oscillospiraceae;Flavonifractor;unknown species	0	0.0309611	0	0.0118561	0	0	0.0279486	0.0359475	0.0428878	0.024664	0.00917684	0.0651009	0.0234808	0.00411353	0.0192249	0.112734	0.0149488	0.0232216	0.00490004	0.051865	0.00987329	0.0469726	0.0267318	0.00492393	0.063222	0	0.00971157	0.00774204	0.00581395	0	0	0.00360607	0	0	0	0	0	0	0	0	0	0	0	0	0	0	0	0.00548908
OTU_867	Bacteria;Proteobacteria;Gammaproteobacteria;Enterobacterales;Enterobacteriaceae;Escherichia-Shigella;Escherichia coli	0	0.00442302	0.0691324	0.0118561	0.0567135	0.0189807	0	0.0179738	0.00476531	0.0205533	0.0321189	0.0350543	0.0328731	0.0329083	0.0192249	0.0461184	0	0.00774054	0.00980008	0.00864416	0.00987329	0.00939452	0.0420072	0.0246196	0.0287373	0.0147351	0	0	0	0.0136401	0.0631865	0.0468789	0.0540995	0.0177211	0.0100294	0	0.0678065	0.0379987	0.00799265	0.0458426	0.0312933	0.0051096	0.0108879	0	0.0154226	0.00641149	0	0.0219563
OTU_870	Bacteria;Firmicutes;Clostridia;Lachnospirales;Lachnospiraceae;unknown genus;unknown species	0	0	0.0518493	0.0177841	0	0	0.00399265	0.0119825	0	0.0986558	0	0.00500776	0	0.0205677	0	0.00512426	0.0224232	0	0.00490004	0.0388987	0.0032911	0.0375781	0	0.00492393	0.0804644	0.0663081	0	0	0	0.0363736	0.0972101	0.0216364	0.00601106	0.0177211	0.0133726	0.0218126	0.0920231	0.0886637	0.011989	0.120337	0.0715276	0.0817536	0.217758	0.0480192	0.0154226	0.00641149	0.0474764	0.104292
OTU_873	Bacteria;Firmicutes;Clostridia;Oscillospirales;Oscillospiraceae;Colidextribacter;unknown species	0.00471809	0.00884603	0	0	0.00472612	0	0.011978	0.0119825	0.00953062	0.0328853	0.0183537	0.0100155	0	0	0.0153799	0	0	0.00774054	0.00490004	0	0.0032911	0.0140918	0.0190942	0	0.00574746	0.00736757	0	0	0	0.00454669	0.0243025	0.0252425	0.0300553	0.0354421	0.023402	0.0163595	0.01453	0.0253325	0.0279743	0.0114607	0.0178819	0	0.0163319	0.0160064	0.00514086	0.00641149	0.00365203	0.0109782
OTU_874	Bacteria;Firmicutes;Clostridia;Clostridia vadinBB60 group;unknown family;unknown genus;unknown species	0.0188724	0.00442302	0.0172831	0.0177841	0	0.00949037	0	0.023965	0	0.0164426	0	0.0150233	0	0	0.00384497	0.00512426	0	0.00774054	0	0.0129662	0.0065822	0.00939452	0	0.0196957	0	0	0	0.0116131	0.0116279	0.0227335	0	0.0108182	0	0	0.00334314	0.0163595	0	0	0.00799265	0.0114607	0.00447047	0.0102192	0	0.0040016	0.0102817	0.012823	0.0146081	0.0329345
OTU_875	Bacteria;Firmicutes;Clostridia;Oscillospirales;Oscillospiraceae;Colidextribacter;unknown species	0	0.00442302	0	0	0.00472612	0	0	0	0.00953062	0.0369959	0.0137653	0.00500776	0.00469616	0	0.0115349	0	0.0074744	0	0	0.00864416	0.0197466	0.00469726	0.00763767	0.0147718	0.00574746	0.00736757	0.0291347	0	0	0.0181868	0.00972101	0.00360607	0.132243	0.0177211	0.0969511	0	0.0532765	0.050665	0.011989	0.0401123	0.0312933	0.0051096	0.0381077	0	0	0.00641149	0.00365203	0.0823362
OTU_876	Bacteria;Firmicutes;Clostridia;Lachnospirales;Lachnospiraceae;Blautia;unknown species	0	0	0	0	0	0	0	0	0	0.0369959	0	0	0	0.0123406	0	0	0	0	0.00490004	0	0	0	0	0	0	0	0	0	0	0.00454669	0.0048605	0	0.00601106	0.00886054	0.0133726	0.0163595	0.0484332	0.0696643	0	0.286517	0.0312933	0.0102192	0	0	0	0	0	0.0603798
OTU_880	Bacteria;Firmicutes;Clostridia;Clostridia vadinBB60 group;unknown family;unknown genus;unknown species	0	0	0	0	0	0	0	0	0	0	0	0	0	0	0	0	0	0	0	0	0	0	0	0	0	0	0	0	0	0.0409203	0.0729076	0.0108182	0.0240442	0.0265816	0.0401177	0.0218126	0.0387465	0.0316656	0.0399632	0.051573	0.0312933	0.0153288	0.0272198	0.040016	0	0	0	0.00548908
OTU_887	Bacteria;Firmicutes;Clostridia;Oscillospirales;Oscillospiraceae;unknown genus;unknown species	0.0283086	0.0486532	0	0.0474243	0.0708918	0.0189807	0.0439192	0.0898688	0.0524184	0	0	0	0.0469616	0	0	0	0.0224232	0.0232216	0.0343003	0.0302546	0.0131644	0.0375781	0.068739	0	0	0.0294703	0.00971157	0.0232261	0.0930233	0	0	0	0	0	0	0.0327189	0	0	0	0	0	0	0.0163319	0	0	0	0	0
OTU_893	Bacteria;Firmicutes;Clostridia;Oscillospirales;Oscillospiraceae;Oscillibacter;unknown species	0	0	0	0	0	0	0	0	0	0	0	0	0	0	0	0	0	0	0	0	0	0	0	0	0	0	0	0	0	0.00454669	0.0145815	0	0.0601106	0	0.023402	0	0	0.0126662	0.00399632	0.00573033	0.00447047	0	0.0326637	0.0080032	0	0	0.0255642	0.0329345
OTU_897	Bacteria;Firmicutes;Clostridia;Lachnospirales;Lachnospiraceae;CHKCI001;unknown species	0.00943619	0.00442302	0.0691324	0.0711364	0	0.00474518	0.0519045	0.00599125	0	0.0164426	0	0.00500776	0.00939232	0.00822707	0	0.138355	0.0074744	0.0309621	0.0147001	0	0	0.0140918	0.00381883	0	0.0114949	0	0	0	0	0.168228	0.0243025	0.0396668	0.0120221	0.0708843	0	0	0	0	0.00799265	0	0.00447047	0.0102192	0.00544395	0	0.0102817	0.012823	0	0
OTU_906	Bacteria;Firmicutes;Clostridia;Oscillospirales;[Eubacterium] coprostanoligenes group;unknown genus;unknown species	0	0.00442302	0	0.00592803	0.00472612	0.00474518	0.00798531	0.0359475	0.0238265	0	0.00458842	0.0150233	0.0375693	0.0987248	0.0346047	0.0256213	0.0448464	0.00774054	0	0.0432208	0.00987329	0	0	0.0147718	0	0	0	0.0154841	0.0174419	0.0136401	0	0	0.00601106	0.0177211	0.0133726	0	0.00484332	0.0126662	0.00399632	0.00573033	0.0178819	0	0	0	0	0	0	0
OTU_919	Bacteria;Firmicutes;Clostridia;Lachnospirales;Lachnospiraceae;unknown genus;unknown species	0.0707714	0.0442302	0	0.130417	0.037809	0.0284711	0.0838457	0.04793	0.0142959	0.012332	0.0412958	0.0100155	0.028177	0.00822707	0.0768994	0.0153728	0	0.0232216	0.0392003	0.00864416	0.0164555	0.0704589	0.0267318	0.0344675	0.00574746	0.0736757	0.067981	0.100646	0.0813953	0.00454669	0.0048605	0.0108182	0	0	0.0167157	0	0	0	0	0	0	0.0102192	0	0	0	0.00641149	0	0
OTU_920	Bacteria;Firmicutes;Clostridia;Lachnospirales;Lachnospiraceae;GCA-900066575;unknown species	0.00471809	0.00884603	0.0172831	0	0	0.0427067	0.0159706	0.0179738	0.0142959	0.102766	0.0229421	0.0300466	0.00939232	0.0329083	0	0	0.0074744	0.0232216	0.00980008	0.00432208	0	0.00939452	0.0114565	0	0.0517271	0.0957784	0.0388463	0	0.00581395	0	0	0	0	0	0	0	0	0	0	0	0	0	0	0	0	0	0	0
OTU_927	Bacteria;Firmicutes;Clostridia;Lachnospirales;Lachnospiraceae;[Ruminococcus] torques group;unknown species	0.0141543	0	0.0345662	0.0177841	0.0141784	0.00474518	0.0239559	0.0119825	0.00476531	0.0328853	0	0.0350543	0.00469616	0.106952	0.0115349	0	0.0074744	0	0.00980008	0.00432208	0.0032911	0.018789	0.0152753	0.00492393	0.0114949	0	0	0	0	0.0318269	0.029163	0.0216364	0.0540995	0.0620237	0.0100294	0	0	0.0759975	0.191824	0.0401123	0.0581161	0.0204384	0.0163319	0.0360144	0.0257043	0.0448804	0.00365203	0.0329345
OTU_933	Bacteria;Firmicutes;Clostridia;Oscillospirales;Ruminococcaceae;unknown genus;unknown species	0.00471809	0.00884603	0	0.0118561	0.00472612	0	0	0.0119825	0.00476531	0	0	0	0	0.00822707	0	0	0	0	0	0	0	0.00469726	0	0	0.0172424	0	0	0	0	0.0227335	0.0048605	0.0180304	0.0420774	0.0265816	0.0434608	0.00545316	0.0387465	0.0189994	0	0.00573033	0.00894095	0.0204384	0.0108879	0.0080032	0.0257043	0.012823	0.0365203	0.0219563
OTU_937	Bacteria;Firmicutes;Clostridia;Oscillospirales;Oscillospiraceae;unknown genus;unknown species	0	0.00884603	0.0172831	0.0118561	0.0189045	0.00474518	0.0279486	0.023965	0.0142959	0.0369959	0	0.0600931	0.0140885	0.0205677	0.00384497	0.0102485	0.0149488	0	0.0196002	0	0.0065822	0.00469726	0.0190942	0	0.0344847	0	0	0.0116131	0.0232558	0.00909339	0.0729076	0.0324547	0	0.0265816	0	0.0109063	0.00484332	0	0.0159853	0.0229213	0.00447047	0	0.0108879	0	0.00514086	0.0192345	0.00730407	0
OTU_939	Bacteria;Firmicutes;Clostridia;Lachnospirales;Lachnospiraceae;unknown genus;unknown species	0.00471809	0.00442302	0.0518493	0.0355682	0.0519873	0.0237259	0.00399265	0.0179738	0.0190612	0.0205533	0.00458842	0.0300466	0.0187846	0.00822707	0.0576746	0.0358698	0	0.0154811	0	0.0302546	0.0263288	0.0328808	0.0305507	0.0443153	0.0862119	0	0.00971157	0.00387102	0.00581395	0.00909339	0.00972101	0.0180304	0.0120221	0.00886054	0.046804	0.00545316	0	0.0696643	0.00799265	0.00573033	0.0268228	0.0204384	0	0.0480192	0.0205634	0	0.00730407	0.00548908
OTU_944	Bacteria;Firmicutes;Bacilli;RF39;unknown family;unknown genus;unknown species	0	0	0	0	0	0	0	0	0	0	0	0	0	0	0	0	0	0	0	0	0	0	0	0	0	0	0	0	0	0.104574	0.111792	0.0108182	0	0.469608	0	0	0	0	0	0	0.0625866	0	0	0	0	0	0	0
OTU_949	Bacteria;Firmicutes;Clostridia;Monoglobales;Monoglobaceae;Monoglobus;unknown species	0	0	0	0	0	0	0	0	0	0	0	0	0	0	0	0	0	0	0	0	0	0	0	0	0	0	0	0	0	0.00909339	0	0.0144243	0.102188	0	0.0534902	0.0327189	0.01453	0.0379987	0.00799265	0.0458426	0	0	0.0381077	0	0	0	0	0.0548908
OTU_952	Bacteria;Firmicutes;Clostridia;Lachnospirales;Lachnospiraceae;[Ruminococcus] torques group;unknown species	0	0	0.0345662	0	0	0	0	0	0	0.0863238	0.00458842	0.0100155	0	0.0329083	0	0	0	0	0.0147001	0	0	0.00469726	0	0	0.00574746	0	0	0	0	0.00909339	0.0048605	0.00360607	0.0601106	0.00886054	0.0568334	0.0109063	0.401995	0.614313	0	0.143258	0.0670571	0.0459864	0	0.0160064	0.0308452	0	0.0109561	0.17565
OTU_953	Bacteria;Firmicutes;Clostridia;Oscillospirales;Oscillospiraceae;Oscillibacter;unknown species	0.0377448	0.0442302	0.0345662	0.00592803	0.037809	0.00474518	0.0239559	0.0419388	0.0142959	0.0205533	0.0229421	0.0250388	0.0140885	0.0658165	0.0461396	0.0153728	0.0149488	0	0.0147001	0.0172883	0.0230377	0	0.0152753	0.0393914	0.0172424	0.0221027	0.0388463	0.00387102	0.0174419	0	0.058326	0.0108182	0	0.0265816	0.00334314	0.0272658	0	0	0.00799265	0	0.0312933	0	0	0.0360144	0.0102817	0	0.0219122	0.00548908
OTU_955	Bacteria;Firmicutes;Clostridia;Oscillospirales;Oscillospiraceae;Flavonifractor;unknown species	0.00943619	0.0398072	0	0	0.0189045	0.0284711	0.0239559	0.023965	0.0285919	0.0164426	0.00458842	0.0651009	0.0234808	0.00822707	0.0230698	0.0512426	0	0.0232216	0.00980008	0.0129662	0.0197466	0.00469726	0.022913	0.00984785	0.0344847	0.00736757	0	0.0116131	0.0116279	0	0.0048605	0.00360607	0	0	0	0.00545316	0	0	0.00399632	0	0.00447047	0.0102192	0.00544395	0	0	0	0.0109561	0
OTU_956	Bacteria;Firmicutes;Clostridia;Lachnospirales;Lachnospiraceae;Eisenbergiella;unknown species	0.0141543	0.0132691	0	0.0177841	0.00472612	0	0.0159706	0.0119825	0	0.012332	0	0.0150233	0.00469616	0.00822707	0	0.00512426	0	0	0.00490004	0	0.0032911	0.00939452	0	0	0.00574746	0	0	0	0	0.0318269	0.0874891	0.0360607	0.0120221	0.115187	0	0	0	0.0189994	0.123886	0.017191	0.0223524	0.0102192	0.00544395	0.0080032	0.00514086	0.025646	0	0
OTU_957	Bacteria;Firmicutes;Clostridia;Oscillospirales;Oscillospiraceae;UCG-005;unknown species	0.00471809	0.0928834	0.0345662	0.0296402	0.037809	0	0.0199633	0.0179738	0.0142959	0.0328853	0	0.0450699	0.0751385	0.0658165	0.00768994	0.00512426	0.0149488	0.0232216	0	0.00432208	0.0164555	0.00939452	0.00381883	0	0	0	0	0.00387102	0.0116279	0.0136401	0.0048605	0	0.00601106	0.00886054	0	0	0.0581198	0.00633312	0.00799265	0.0114607	0.00447047	0.0153288	0	0.0280112	0	0	0.00730407	0.0109782
OTU_969	Bacteria;Firmicutes;Clostridia;Lachnospirales;Lachnospiraceae;Coprococcus;unknown species	0	0.0221151	0	0.0296402	0.00472612	0.0189807	0.00798531	0.00599125	0.00476531	0.012332	0	0.00500776	0.00469616	0.0123406	0.0461396	0.0153728	0	0	0	0.00432208	0.032911	0.00939452	0.00381883	0.0787828	0	0	0.174808	0	0	0	0	0	0	0	0	0	0	0	0.00399632	0.00573033	0	0	0.0108879	0	0.00514086	0	0.0255642	0
OTU_970	Bacteria;Firmicutes;Clostridia;Lachnospirales;Lachnospiraceae;Eisenbergiella;unknown species	0.0330267	0.0265381	0	0.0237121	0.0519873	0.0427067	0.0479118	0.04793	0.0142959	0.0575492	0.0412958	0.0250388	0.028177	0.00411353	0.0192249	0.0307456	0.0298976	0	0.00490004	0.0172883	0.0263288	0	0.0152753	0.0492393	0.0229898	0.0147351	0.0194231	0	0	0.0363736	0	0.0468789	0	0.0177211	0	0.0109063	0	0	0.0239779	0	0.0134114	0.0051096	0	0	0.035986	0.00641149	0.00365203	0.00548908
OTU_971	Bacteria;Firmicutes;Clostridia;Oscillospirales;Oscillospiraceae;Oscillibacter;unknown species	0	0	0	0	0	0	0	0	0	0	0	0	0	0	0	0	0	0	0	0	0	0	0	0	0	0	0	0	0	0	0.165257	0	0.156288	0	0.0668628	0.0163595	0	0.0823306	0.00799265	0.103146	0.0134114	0	0.0217758	0.0080032	0	0	0.00365203	0.0219563
OTU_972	Bacteria;Firmicutes;Clostridia;Oscillospirales;Oscillospiraceae;Oscillibacter;unknown species	0	0.0132691	0	0	0.00945224	0	0	0	0.0142959	0	0	0	0	0.00411353	0	0	0	0	0	0.00432208	0.0131644	0	0.00763767	0	0	0	0.0485578	0	0	0.0272802	0.0048605	0.00360607	0	0.00886054	0.00334314	0	0	0	0.0239779	0.00573033	0.0223524	0.0102192	0	0.0920368	0.00514086	0	0.0693886	0
OTU_976	Bacteria;Firmicutes;Clostridia;Oscillospirales;Ruminococcaceae;Multi-affiliation;Multi-affiliation	0.0566171	0.0398072	0.0691324	0	0.0425351	0	0.0558971	0.023965	0.0142959	0.119209	0.0458842	0.110171	0.028177	0.0411353	0.0961243	0.0102485	0.037372	0.0154811	0.0343003	0.0345767	0.0526576	0.00469726	0.00381883	0.00492393	0.0517271	0.0368378	0.00971157	0.236132	0.0174419	0.00909339	0.0048605	0.0252425	0	0	0.00334314	0.0109063	0	0.0253325	0.0319706	0	0	0.0051096	0.00544395	0.0240096	0.00514086	0.012823	0	0.0109782
OTU_980	Bacteria;Firmicutes;Clostridia;Oscillospirales;Oscillospiraceae;Oscillibacter;Multi-affiliation	0	0.0353841	0	0	0.0189045	0	0	0	0	0	0	0	0	0	0	0	0.0074744	0	0	0	0	0	0	0	0	0	0.0291347	0	0	0.0227335	0.0048605	0.00360607	0	0.0443027	0.00334314	0.0109063	0.121083	0.0316656	0.0279743	0.0229213	0.0134114	0.0408768	0	0.0280112	0.0257043	0.00641149	0.0146081	0
OTU_981	Bacteria;Firmicutes;Clostridia;Lachnospirales;Lachnospiraceae;Lachnoclostridium;unknown species	0	0.00442302	0	0.0237121	0.00472612	0	0.00399265	0.00599125	0.0142959	0.00411066	0	0	0.00939232	0.0123406	0.00384497	0.0307456	0.0074744	0	0.00490004	0.00432208	0.0065822	0.018789	0.0152753	0.00492393	0	0	0.0291347	0.00387102	0.00581395	0.0409203	0.068047	0.0144243	0.0360664	0.150629	0	0.00545316	0	0.0316656	0.191824	0.0573033	0.0268228	0.0153288	0.0108879	0.0040016	0.0205634	0.0448804	0.0146081	0.0274454
OTU_992	Bacteria;Firmicutes;Clostridia;Lachnospirales;Lachnospiraceae;unknown genus;unknown species	0	0.0132691	0.0345662	0.0177841	0.00945224	0.0189807	0.00399265	0	0.0285919	0.00822132	0.0137653	0	0.0140885	0.0123406	0.0999692	0.0153728	0	0.0696648	0	0.0172883	0.0065822	0	0	0.0837067	0.0114949	0.117881	0.0194231	0.00774204	0.00581395	0.0181868	0.0340235	0.00721215	0	0	0	0.0272658	0.00484332	0	0.0199816	0	0	0.0051096	0.0598835	0	0.00514086	0.0320574	0.0474764	0.00548908
OTU_994	Bacteria;Firmicutes;Clostridia;Lachnospirales;Lachnospiraceae;GCA-900066575;unknown species	0	0	0	0	0	0	0	0	0	0.00411066	0	0	0	0.00411353	0	0	0	0	0	0	0	0	0	0	0	0	0	0	0	0	0.0145815	0	0.0180332	0.0177211	0.00334314	0.0109063	0.0968664	0.0443319	0	0.326629	0.00447047	0.0051096	0	0	0	0	0	0.0878252
OTU_997	Bacteria;Firmicutes;Clostridia;Clostridia vadinBB60 group;unknown family;unknown genus;unknown species	0.00471809	0	0	0	0.00945224	0	0	0	0	0	0	0	0	0.00411353	0	0	0	0	0	0	0	0	0	0	0	0	0	0	0	0	0	0	0	0	0	0	0	0	0	0	0	0	0	0	0	0	0	0
OTU_998	Bacteria;Firmicutes;Clostridia;Lachnospirales;Lachnospiraceae;Eisenbergiella;unknown species	0.0613352	0.0176921	0.0345662	0.0592803	0.0519873	0	0.0359339	0.0359475	0	0.0452172	0.00458842	0.0901397	0.0187846	0.0452489	0.0115349	0.0409941	0.0224232	0.0154811	0.0490004	0.0475429	0.0493665	0.0281836	0.0343695	0.0837067	0.0344847	0	0	0.00774204	0.0406977	0.0318269	0.0243025	0.097364	0.0300553	0.0177211	0.00334314	0.0218126	0.0339032	0.0189994	0.0719338	0.00573033	0.0268228	0.102192	0.0217758	0	0.0205634	0.0705264	0.00730407	0.0219563
OTU_1002	Bacteria;Firmicutes;Clostridia;Lachnospirales;Lachnospiraceae;[Ruminococcus] torques group;unknown species	0.00471809	0.0132691	0.0345662	0	0.0472612	0.0616874	0	0.0539213	0.0571837	0.106877	0.0183537	0.365567	0.0422654	0.180995	0.0692095	0	0	0	0	0	0	0.0140918	0.045826	0.068935	0.00574746	0	0	0	0.00581395	0.00454669	0	0.00721215	0.0360664	0	0.173843	0	0	0.126662	0.0319706	0.017191	0.107291	0.0357672	0	0.148059	0	0	0	0.0109782
OTU_1005	Bacteria;Firmicutes;Clostridia;Lachnospirales;Lachnospiraceae;Catenibacillus;Catenibacillus scindens	0	0	0	0	0.0283567	0	0.00399265	0	0	0.00411066	0.119299	0	0	0.00411353	0.123039	0.0358698	0	0	0.0147001	0	0.0263288	0	0.00381883	0.0541632	0	0	0.0194231	0.0154841	0.0174419	0	0	0.0396668	0	0	0	0.00545316	0.00484332	0	0	0.0229213	0.0178819	0	0.0979912	0	0	0	0	0
OTU_1006	Bacteria;Firmicutes;Clostridia;Clostridia UCG-014;unknown family;unknown genus;unknown species	0.0141543	0.0221151	0	0.0237121	0.0141784	0.0189807	0.00399265	0.023965	0.00953062	0.024664	0.00917684	0.0150233	0.028177	0.0411353	0.0538296	0.00512426	0	0.00774054	0.00980008	0.00864416	0	0.00939452	0.0114565	0.064011	0.0689695	0	0.0291347	0.00387102	0	0	0	0	0	0	0	0	0	0	0	0	0	0	0	0	0	0	0	0
OTU_1014	Bacteria;Firmicutes;Clostridia;Clostridia UCG-014;unknown family;unknown genus;unknown species	0	0	0	0	0	0	0	0	0	0	0	0	0	0	0	0	0	0	0	0	0	0	0	0	0	0	0	0	0	0	0	0	0	0	0	0	0	0	0	0	0	0	0	0	0.200494	0.0192345	0.0986049	0.0164672
OTU_1016	Bacteria;Firmicutes;Clostridia;Christensenellales;Christensenellaceae;Christensenellaceae R-7 group;unknown species	0	0	0	0	0	0	0	0	0	0	0	0	0	0	0	0	0	0	0	0	0	0	0	0	0	0	0	0	0	0.0136401	0	0	0	0.150629	0	0	0	0	0	0	0	0	0	0	0.0565495	0	0.0913009	0
OTU_1042	Bacteria;Firmicutes;Clostridia;Oscillospirales;Ruminococcaceae;Faecalibacterium;unknown species	0	0	0	0	0	0	0	0	0	0	0	0	0	0	0	0	0	0	0	0	0	0	0	0	0	0	0	0.00387102	0	0.00454669	0	0.00721215	0	0	0	0.392627	0	0	0	0	0.00447047	0	0.136099	0	0	0.0192345	0	0
OTU_1043	Bacteria;Firmicutes;Clostridia;Oscillospirales;Oscillospiraceae;Colidextribacter;unknown species	0	0	0	0	0	0	0	0	0	0	0	0	0	0	0	0.0204971	0	0	0	0	0.0032911	0	0	0	0	0	0	0	0	0.0136401	0.19442	0.0613032	0.138254	0.0708843	0.0100294	0.0272658	0	0.0443319	0.0919154	0.0229213	0.0223524	0.0051096	0.0217758	0.0240096	0.0102817	0.012823	0.0146081	0.00548908
OTU_1044	Bacteria;Firmicutes;Clostridia;Oscillospirales;Oscillospiraceae;Oscillibacter;unknown species	0.00943619	0.0132691	0	0.00592803	0.00472612	0.00949037	0	0	0	0.00411066	0.00458842	0.00500776	0.028177	0.0123406	0.00768994	0.0256213	0.0074744	0	0.00490004	0	0.0164555	0.00469726	0.00763767	0.0590871	0.00574746	0.00736757	0.00971157	0	0.0116279	0.00909339	0	0	0	0	0.00334314	0	0	0	0	0	0.0178819	0	0	0.0160064	0	0	0.0146081	0.00548908
OTU_1045	Bacteria;Firmicutes;Clostridia;Oscillospirales;Oscillospiraceae;unknown genus;unknown species	0.00471809	0.0176921	0	0	0.00945224	0.00949037	0.0199633	0.0119825	0.0333572	0.00411066	0.0183537	0.0150233	0.00939232	0	0.00384497	0.0204971	0	0.00774054	0.00490004	0.00432208	0.00987329	0.00469726	0.0267318	0.00492393	0.0114949	0.0147351	0.0194231	0.00387102	0.0116279	0.0454669	0.165257	0.10097	0.150277	0.115187	0.023402	0.0381721	0.01453	0.0759975	0.0679375	0.0916853	0.0536457	0.0051096	0.0435516	0.0280112	0.0205634	0.108995	0.0219122	0.0439126
OTU_1048	Bacteria;Firmicutes;Clostridia;Lachnospirales;Lachnospiraceae;Multi-affiliation;Multi-affiliation	0.00471809	0.0574992	0.0864155	0.0355682	0.0472612	0.0427067	0.0359339	0.0119825	0.0142959	0.024664	0.0137653	0.0100155	0.00939232	0.0164541	0.0653645	0.112734	0.0149488	0.00774054	0.0147001	0.0388987	0.0526576	0.0751562	0.0190942	0.0492393	0.0517271	0.0294703	0.067981	0.0154841	0.0290698	0.0409203	0.0243025	0.00721215	0.0360664	0.0177211	0.00334314	0.0381721	0.0290599	0.0189994	0.0159853	0.0916853	0.0223524	0.0613152	0.0217758	0.0120048	0.0205634	0.025646	0.0109561	0.0603798
OTU_1050	Bacteria;Firmicutes;Clostridia;Lachnospirales;Lachnospiraceae;unknown genus;unknown species	0	0	0	0	0	0	0	0	0	0	0	0	0	0	0	0	0	0	0	0	0	0	0	0	0	0	0	0	0	0.0454669	0.0972101	0.0360607	0.00601106	0	0.0167157	0.0272658	0.0774931	0.113996	0.0319706	0.051573	0.0894095	0.0459864	0.152431	0.0480192	0.0154226	0	0.0949529	0.071358
OTU_1055	Bacteria;Firmicutes;Clostridia;Oscillospirales;Oscillospiraceae;Colidextribacter;unknown species	0.0141543	0.00442302	0	0.0237121	0	0	0.011978	0.00599125	0.0142959	0.024664	0	0.0701087	0.00939232	0.0205677	0.0115349	0.00512426	0	0.0154811	0	0	0	0	0	0	0	0	0	0	0	0	0	0.0108182	0	0	0.0702059	0.0163595	0	0.050665	0.011989	0.0286517	0	0	0	0.080032	0.0102817	0	0.0255642	0.00548908
OTU_1061	Bacteria;Firmicutes;Clostridia;Oscillospirales;Oscillospiraceae;Pseudoflavonifractor;Pseudoflavonifractor capillosus	0	0	0	0	0	0	0	0	0	0	0	0	0	0	0	0	0	0	0	0	0	0	0	0	0	0	0	0	0	0.00909339	0.145815	0.0432729	0.216398	0.0354421	0.00668628	0.0163595	0.0387465	0	0.0479559	0.017191	0	0	0.0217758	0	0.0102817	0.102584	0	0.00548908
OTU_1063	Bacteria;Firmicutes;Clostridia;Clostridia vadinBB60 group;unknown family;unknown genus;unknown species	0	0	0	0	0.00472612	0.00949037	0	0	0.00953062	0	0.00458842	0	0	0	0	0	0	0	0.00490004	0	0.00987329	0	0.00381883	0	0.00574746	0.169454	0	0.0116131	0.00581395	0.0227335	0.0048605	0.0216364	0.300553	0	0.0167157	0	0.00484332	0	0.0239779	0.00573033	0	0.0459864	0.17965	0.380152	0.035986	0.0384689	0.00730407	0.0603798
OTU_1064	Bacteria;Actinobacteriota;Actinobacteria;Micrococcales;Dermabacteraceae;Brachybacterium;Multi-affiliation	0	0	0	0	0	0	0	0.0119825	0	0	0	0	0	0	0.00384497	0	0	0	0.00490004	0	0.0065822	0	0	0	0	0	0	0	0	0.0363736	0	0.0180304	0	0.0177211	0.00668628	0	0	0	0.00799265	0.051573	0.0134114	0	0	0.0040016	0.0102817	0	0.00365203	0.00548908
OTU_1068	Bacteria;Firmicutes;Clostridia;Clostridia vadinBB60 group;unknown family;unknown genus;unknown species	0.0613352	0.00442302	0.0864155	0.0770644	0	0.0142356	0.0319412	0.023965	0.00476531	0	0	0.0450699	0	0.0370218	0	0	0	0	0	0	0	0	0.0611014	0	0.0114949	0	0	0	0.00581395	0	0	0	0	0	0	0	0	0	0	0	0	0	0	0	0	0	0.0109561	0.0109782
OTU_1069	Bacteria;Firmicutes;Clostridia;Oscillospirales;Oscillospiraceae;Oscillibacter;unknown species	0	0	0	0	0	0	0	0	0	0	0	0	0	0	0	0.0153728	0.0672696	0.0464432	0	0.0734754	0.0756952	0.00939452	0	0.00492393	0.0344847	0.0221027	0.0291347	0.0309681	0.0174419	0.0909339	0	0	0	0	0	0	0.00968664	0	0	0	0	0	0	0	0	0	0	0
OTU_1072	Bacteria;Firmicutes;Clostridia;Oscillospirales;Oscillospiraceae;Flavonifractor;unknown species	0.00471809	0.0221151	0.0518493	0.0177841	0	0.0142356	0.011978	0.0119825	0.0238265	0.00411066	0.00458842	0.0500776	0.0751385	0.00822707	0.0230698	0.0563669	0	0.00774054	0.0343003	0.00864416	0.00987329	0.00469726	0.022913	0.00984785	0.0229898	0.00736757	0.00971157	0.00387102	0.0348837	0	0	0	0	0	0	0	0	0	0	0	0	0	0	0	0	0	0	0
OTU_1074	Bacteria;Firmicutes;Clostridia;Oscillospirales;Ruminococcaceae;unknown genus;unknown species	0.0141543	0.101729	0	0.0118561	0.0614396	0.0284711	0.0239559	0.0419388	0.0142959	0.0493279	0.0275305	0.0450699	0.028177	0.00411353	0.0384497	0.0358698	0.0149488	0.0387027	0	0.0259325	0.0164555	0.00939452	0.0152753	0.0147718	0.0402322	0.0368378	0.0291347	0.0154841	0	0	0	0	0	0	0	0	0	0	0	0	0	0	0	0	0	0	0	0
OTU_1078	Bacteria;Firmicutes;Clostridia;Lachnospirales;Lachnospiraceae;Shuttleworthia;unknown species	0.0330267	0.0309611	0.0518493	0.124489	0.0236306	0.0237259	0.0439192	0.0419388	0.0238265	0.0739919	0.0825915	0.0250388	0.0375693	0.0205677	0.0961243	0.0409941	0.0523208	0.0309621	0.0931007	0.0605091	0.0888596	0.0234863	0.0305507	0.0393914	0.0459797	0.110514	0.0485578	0.0812914	0.0406977	0.0272802	0	0.0865457	0.0901659	0.00886054	0.0267451	0.0163595	0.0193733	0.00633312	0.00799265	0.0114607	0	0.0357672	0.0163319	0.040016	0.0616903	0.0320574	0.0438244	0.071358
OTU_1085	Bacteria;Firmicutes;Clostridia;Oscillospirales;Oscillospiraceae;unknown genus;Intestinimonas sp.	0	0	0	0	0	0	0	0	0	0	0	0	0	0	0	0	0	0	0	0	0	0	0	0	0	0	0	0	0	0	0	0	0	0	0	0	0	0	0	0	0	0	0	0	0	0	0	0
OTU_1086	Bacteria;Firmicutes;Clostridia;Oscillospirales;Ruminococcaceae;unknown genus;unknown species	0	0	0	0	0	0	0	0	0	0	0	0	0	0	0	0	0	0	0	0	0	0	0	0	0	0	0	0	0	0.0181868	0.0534655	0.0288486	0	0.0177211	0.00668628	0.00545316	0	0	0.00399632	0	0.0581161	0.0102192	0.0762154	0	0.0102817	0.0192345	0.0584325	0.0548908
OTU_1088	Bacteria;Firmicutes;Clostridia;Clostridia UCG-014;unknown family;unknown genus;unknown species	0	0	0	0	0.00945224	0.00949037	0.2715	0	0	0	0	0	0	0	0	0	0	0	0	0	0	0	0.0572825	0	0	0	0	0.0541942	0.0174419	0	0	0	0	0	0	0	0	0	0	0	0	0	0	0	0	0	0	0
OTU_1089	Bacteria;Firmicutes;Clostridia;Oscillospirales;Ruminococcaceae;Subdoligranulum;unknown species	0	0	0	0	0	0	0	0	0	0	0	0	0	0	0	0	0	0	0	0	0	0	0	0	0	0	0	0	0	0	0.0874891	0.0324547	0	0.0177211	0	0.0109063	0.0339032	0	0.0519522	0.00573033	0.295051	0.0051096	0.0217758	0	0	0	0.00365203	0
OTU_1090	Bacteria;Firmicutes;Clostridia;Lachnospirales;Lachnospiraceae;Lachnoclostridium;unknown species	0	0	0	0	0	0	0	0	0	0	0	0	0	0	0	0	0	0	0	0	0	0	0	0	0	0	0	0	0	0.0181868	0.068047	0.050485	0.0120221	0.0443027	0.0300883	0.0654379	0.00968664	0	0.0239779	0.0744943	0.0134114	0.0868632	0	0.0560224	0	0	0	0
OTU_1098	Bacteria;Firmicutes;Clostridia;Oscillospirales;Oscillospiraceae;Colidextribacter;unknown species	0.00943619	0.00442302	0	0.00592803	0.00472612	0.00949037	0.00399265	0.0179738	0.00476531	0.00411066	0	0.020031	0.00469616	0.00411353	0.00384497	0.0461184	0	0	0.00490004	0.0129662	0.0065822	0.00939452	0.0114565	0.00492393	0.0229898	0	0	0	0	0	0.0243025	0.0180304	0.0721327	0.0265816	0	0.00545316	0.00484332	0.0126662	0.00399632	0.034382	0.00447047	0.0051096	0.0108879	0.0040016	0	0.00641149	0.00365203	0.0109782
OTU_1107	Bacteria;Firmicutes;Clostridia;Clostridia vadinBB60 group;unknown family;unknown genus;unknown species	0.00471809	0.0221151	0.0691324	0	0.0283567	0.0142356	0.0239559	0.04793	0	0	0	0.020031	0.0657462	0.0699301	0.0422947	0.0461184	0.074744	0.0154811	0.0343003	0.0345767	0.0756952	0	0.0801955	0.300359	0.00574746	0.0294703	0.0582694	0.00774204	0.0116279	0	0	0	0	0	0	0	0	0	0	0	0	0	0	0	0	0	0	0
OTU_1110	Bacteria;Firmicutes;Clostridia;Oscillospirales;Oscillospiraceae;unknown genus;unknown species	0.00943619	0.0176921	0.103699	0.0237121	0	0.0142356	0.011978	0.0419388	0.00476531	0.0205533	0.00458842	0.0250388	0.0140885	0.0246812	0.0269148	0.00512426	0.0074744	0	0.0245002	0.00432208	0.0032911	0.00469726	0.0152753	0	0.0287373	0.0221027	0.00971157	0	0.0348837	0	0.029163	0	0	0.0177211	0	0.00545316	0	0	0.00399632	0	0	0	0	0	0	0	0	0
OTU_1118	Bacteria;Firmicutes;Clostridia;Lachnospirales;Lachnospiraceae;[Ruminococcus] torques group;unknown species	0.00943619	0	0.0864155	0.0414962	0.0661657	0.0332163	0.0199633	0.00599125	0.00476531	0.0452172	0	0.00500776	0.0328731	0.061703	0.0538296	0.0102485	0	0.0154811	0.0392003	0.0302546	0.0460754	0.0657617	0.0305507	0.0443153	0.114949	0.0221027	0.00971157	0.00387102	0.0348837	0.0136401	0.0048605	0.00721215	0	0	0	0.0163595	0.00968664	0	0.00799265	0.00573033	0	0	0.0217758	0	0	0	0.0182602	0.0109782
OTU_1123	Bacteria;Firmicutes;Clostridia;Oscillospirales;Oscillospiraceae;Colidextribacter;unknown species	0.00471809	0.00442302	0	0	0	0	0	0.0119825	0	0	0	0	0	0	0	0	0	0	0	0	0	0	0	0	0	0	0	0	0	0.0136401	0.0340235	0.0324547	0	0	0	0.00545316	0	0	0.0279743	0	0.0536457	0.0306576	0.0544395	0.0160064	0.00514086	0	0.0438244	0.0274454
OTU_1126	Bacteria;Firmicutes;Clostridia;Oscillospirales;[Eubacterium] coprostanoligenes group;unknown genus;unknown species	0.0188724	0.0265381	0.0172831	0.0237121	0.00945224	0.0379615	0.0239559	0.0359475	0.0333572	0.0411066	0.0183537	0.0751164	0.0328731	0.0164541	0.0538296	0.076864	0.0523208	0.0232216	0.0490004	0.0216104	0.0263288	0.0516699	0.0114565	0.0295436	0.0689695	0.0663081	0.0485578	0.00774204	0.0290698	0	0	0	0	0	0	0	0	0	0	0	0	0	0	0	0	0	0	0
OTU_1139	Bacteria;Firmicutes;Clostridia;Oscillospirales;Oscillospiraceae;Oscillibacter;unknown species	0	0	0	0	0	0	0	0	0	0	0	0	0	0	0	0	0	0	0	0	0	0	0	0	0	0	0	0	0	0	0.0826286	0.00360607	0.0540995	0	0.0434608	0.0218126	0.00484332	0.0316656	0.011989	0.00573033	0	0	0.0108879	0.040016	0.00514086	0	0.0109561	0.0274454
OTU_1141	Bacteria;Firmicutes;Clostridia;unknown order;unknown family;unknown genus;unknown species	0	0	0	0	0	0	0	0	0	0	0	0	0	0	0	0	0	0	0	0	0	0	0	0	0	0	0	0	0	0.0136401	0	0	0.0901659	0.0265816	0.0300883	0	0.00968664	0.0379987	0.0359669	0.00573033	0.0134114	0.0051096	0.0163319	0.0880352	0	0	0.00365203	0.0109782
OTU_1143	Bacteria;Firmicutes;Clostridia;Oscillospirales;Ruminococcaceae;unknown genus;unknown species	0	0.00442302	0	0	0.00945224	0	0.0239559	0	0	0.0739919	0	0.00500776	0.00939232	0.0123406	0.0115349	0.0307456	0	0.0309621	0	0.00432208	0.0032911	0.0234863	0.0114565	0.0196957	0.0402322	0	0.0194231	0.00774204	0.00581395	0.00909339	0	0	0.00601106	0	0.00668628	0	0.00484332	0.00633312	0.011989	0.00573033	0.00447047	0.0051096	0	0.0240096	0.0102817	0.00641149	0	0.00548908
OTU_1152	Bacteria;Firmicutes;Clostridia;Lachnospirales;Lachnospiraceae;Multi-affiliation;Multi-affiliation	0	0	0	0	0	0	0	0	0	0	0	0	0	0	0	0	0	0	0	0	0	0	0	0	0	0	0	0	0	0.0409203	0.029163	0.0901518	0.00601106	0.0177211	0	0.0109063	0.00484332	0	0.135875	0	0.0268228	0.13285	0	0.0040016	0.0514086	0.0192345	0.00365203	0
OTU_1156	Bacteria;Firmicutes;Clostridia;Lachnospirales;Lachnospiraceae;[Ruminococcus] torques group;unknown species	0	0.00442302	0	0.00592803	0	0.0616874	0	0.0299563	0.0285919	0.012332	0.0458842	0.0751164	0.0140885	0.0123406	0.00384497	0	0	0	0	0	0	0	0.00763767	0	0	0	0	0	0	0	0	0.00721215	0.138254	0.00886054	0.113667	0	0	0.0569981	0.00399632	0	0.0402343	0.0102192	0	0.12405	0	0	0	0.0164672
OTU_1166	Bacteria;Firmicutes;Clostridia;Oscillospirales;Oscillospiraceae;Flavonifractor;Clostridiales bacterium 30-4c	0	0	0	0	0	0	0	0	0	0	0	0	0	0	0	0	0	0	0	0	0	0	0	0	0	0	0	0	0	0.0454669	0	0.0793336	0	0	0	0.0327189	0	0	0	0.00573033	0	0	0	0	0.0257043	0.153876	0	0
OTU_1168	Bacteria;Firmicutes;Clostridia;Oscillospirales;Ruminococcaceae;unknown genus;unknown species	0	0	0	0	0.00472612	0.00474518	0	0	0	0	0	0	0	0	0	0.0307456	0.0149488	0.0154811	0.00490004	0.0172883	0.0032911	0.0281836	0	0	0	0.0147351	0	0.00387102	0	0.00909339	0.00972101	0.0108182	0.0240442	0.00886054	0.0267451	0.00545316	0.00968664	0.050665	0.00399632	0.0229213	0.0134114	0.0204384	0.0272198	0.0160064	0.0102817	0.0320574	0.0255642	0.00548908
OTU_1172	Bacteria;Firmicutes;Clostridia;Oscillospirales;Oscillospiraceae;Multi-affiliation;Multi-affiliation	0.0141543	0.0132691	0	0	0.00472612	0.0142356	0.0159706	0.00599125	0.0142959	0.00411066	0.00917684	0.0150233	0	0.00411353	0.00768994	0.00512426	0	0.00774054	0.00980008	0	0.00987329	0.0328808	0.00381883	0.00984785	0.0229898	0	0.00971157	0.00387102	0.00581395	0	0.0145815	0	0.00601106	0.00886054	0.0133726	0.00545316	0.01453	0.00633312	0.00799265	0	0.00894095	0	0.00544395	0	0.00514086	0	0.0109561	0.00548908
OTU_1173	Bacteria;Firmicutes;Clostridia;Lachnospirales;Lachnospiraceae;[Ruminococcus] torques group;Multi-affiliation	0.0141543	0.00884603	0.0172831	0.0177841	0.0330828	0.052197	0.011978	0.0119825	0	0.0452172	0.0137653	0.00500776	0	0.0452489	0.0115349	0.0512426	0.0224232	0.0154811	0.0441004	0.0216104	0.0460754	0.0375781	0.0343695	0.00492393	0.0172424	0.0368378	0.0194231	0.0232261	0	0.0136401	0	0	0.0120221	0.00886054	0	0.0327189	0.111396	0.0189994	0.0439596	0.0401123	0.0312933	0.0613152	0.0598835	0	0.0205634	0	0.0401724	0.0988034
OTU_1179	Bacteria;Firmicutes;Clostridia;Lachnospirales;Lachnospiraceae;Multi-affiliation;Multi-affiliation	0	0	0	0	0.00472612	0	0	0	0	0	0	0	0	0	0	0	0	0	0	0	0	0	0	0	0	0	0	0	0	0.0454669	0.048605	0.0360607	0.00601106	0.0708843	0	0	0	0	0.295728	0	0.00894095	0.0153288	0	0	0.0205634	0.0320574	0	0
OTU_1180	Bacteria;Firmicutes;Clostridia;Lachnospirales;Lachnospiraceae;Multi-affiliation;Multi-affiliation	0.0283086	0.00442302	0.0691324	0.0770644	0.0236306	0.0237259	0.0638825	0.0179738	0.00953062	0.0863238	0	0.0550854	0	0.0329083	0.0461396	0	0.0074744	0	0.0490004	0.0259325	0.0559487	0.0516699	0.0114565	0.0295436	0.063222	0.0442054	0.00971157	0.0387102	0.00581395	0.00909339	0	0.0288486	0	0	0.00668628	0.00545316	0.0532765	0.00633312	0.00799265	0.0114607	0.0268228	0.051096	0.0217758	0.0080032	0.00514086	0.00641149	0.0109561	0.0109782
OTU_1182	Bacteria;Firmicutes;Clostridia;Oscillospirales;Oscillospiraceae;Flavonifractor;Multi-affiliation	0	0	0	0.00592803	0	0	0	0	0	0	0	0	0	0	0.0461396	0	0.171911	0	0.0245002	0.0302546	0.0032911	0.0140918	0.0343695	0	0.0114949	0.103146	0.145673	0.0193551	0	0	0	0	0	0	0	0	0	0	0	0	0	0	0	0	0	0	0	0
OTU_1185	Bacteria;Firmicutes;Clostridia;Lachnospirales;Lachnospiraceae;Sellimonas;unknown species	0.00943619	0	0	0	0	0.0189807	0.00798531	0	0	0	0.00458842	0	0.0187846	0	0.00384497	0.0102485	0.0149488	0.0387027	0.00490004	0.00864416	0.0065822	0.018789	0.0190942	0.00984785	0	0.0221027	0.0776925	0.00387102	0.0232558	0	0	0	0	0	0	0	0	0	0	0	0	0	0	0	0	0	0	0.186629
OTU_1186	Bacteria;Firmicutes;Clostridia;Lachnospirales;Lachnospiraceae;Blautia;unknown species	0	0.0221151	0	0.0177841	0.00945224	0.0427067	0	0.0179738	0.0142959	0.012332	0.0183537	0.00500776	0.00939232	0.00411353	0.00768994	0	0	0.00774054	0.00980008	0	0.0032911	0.0234863	0.00381883	0.0147718	0	0	0.00971157	0.00774204	0.00581395	0.0409203	0.029163	0.0252425	0.0240442	0	0.0401177	0.0545316	0.0387465	0.0189994	0.0599449	0.0114607	0.0938799	0.0306576	0.103435	0.060024	0.0257043	0.012823	0.0620846	0.0219563
OTU_1189	Bacteria;Firmicutes;Clostridia;Lachnospirales;Lachnospiraceae;Lachnospiraceae FCS020 group;unknown species	0	0	0	0	0	0.00949037	0	0.00599125	0.00953062	0	0	0	0.0140885	0	0.0192249	0.0256213	0.0074744	0.0309621	0.00490004	0.00432208	0.0131644	0.00469726	0.0190942	0.00984785	0.00574746	0.0810432	0.0485578	0.0309681	0.0116279	0	0	0.0108182	0	0.0177211	0.0167157	0	0.00968664	0.0253325	0.0279743	0.0401123	0.236935	0	0.00544395	0.0320128	0.00514086	0	0.0474764	0.0329345
OTU_1204	Bacteria;Firmicutes;Clostridia;Clostridia vadinBB60 group;unknown family;unknown genus;unknown species	0	0	0	0	0	0	0	0	0	0	0	0	0	0	0	0	0	0	0	0	0	0	0	0	0	0	0	0	0	0.0181868	0.0243025	0.0144243	0.0300553	0	0.00668628	0.0218126	0.0193733	0.0189994	0.00799265	0.068764	0	0.0153288	0.0326637	0	0	0.00641149	0.00365203	0.0219563
OTU_1210	Bacteria;Firmicutes;Clostridia;Oscillospirales;Oscillospiraceae;Oscillibacter;unknown species	0.00471809	0.0132691	0.0172831	0	0.0141784	0	0	0	0	0	0	0	0	0	0.00384497	0.0102485	0	0	0	0.00432208	0	0	0	0.0147718	0	0.00736757	0	0	0	0.0136401	0.0340235	0.00360607	0.0180332	0.0354421	0.00334314	0.0109063	0	0	0.0199816	0.00573033	0.00894095	0.0051096	0.00544395	0.0240096	0	0.00641149	0.0401724	0.0274454
OTU_1212	Bacteria;Firmicutes;Clostridia;Oscillospirales;Oscillospiraceae;Intestinimonas;unknown species	0.00943619	0.0176921	0.0172831	0	0.00945224	0.00949037	0.011978	0.00599125	0	0.00411066	0.00458842	0.00500776	0	0.00411353	0.00768994	0.0102485	0.0149488	0.0154811	0.00490004	0.00432208	0	0.00469726	0.00763767	0.00492393	0.00574746	0.0147351	0.0194231	0.00387102	0.00581395	0	0	0	0	0	0	0	0	0	0.011989	0	0	0	0	0	0.0257043	0.00641149	0.0109561	0.0439126
OTU_1218	Bacteria;Firmicutes;Bacilli;RF39;unknown family;unknown genus;gut metagenome	0	0	0	0.0177841	0	0	0.011978	0	0	0	0	0	0	0	0	0	0.0896928	0.170292	0	0.0345767	0.0164555	0.00939452	0	0	0	0	0	0.0232261	0.0174419	0	0	0	0	0	0	0	0	0	0	0	0	0	0	0	0	0	0	0
OTU_1226	Bacteria;Firmicutes;Clostridia;Lachnospirales;Lachnospiraceae;unknown genus;unknown species	0	0.0221151	0	0.00592803	0.0330828	0.0142356	0.011978	0.0599125	0.00476531	0.00411066	0.00458842	0.0100155	0.00939232	0.0123406	0.0346047	0	0	0	0.00980008	0.00864416	0.0065822	0	0	0.118174	0.0172424	0.00736757	0.0291347	0	0.0116279	0	0	0	0	0	0	0.0109063	0	0	0.011989	0	0	0	0	0	0.00514086	0.00641149	0.00365203	0
OTU_1228	Bacteria;Firmicutes;Clostridia;Lachnospirales;Lachnospiraceae;[Ruminococcus] torques group;unknown species	0.00471809	0	0	0	0	0	0	0	0.00953062	0.00411066	0	0.00500776	0.00939232	0.0699301	0.123039	0.0512426	0.0074744	0.0154811	0.00980008	0.0561871	0.0394932	0.0140918	0.00381883	0.0492393	0	0.0810432	0.00971157	0.0116131	0	0.0363736	0	0.0216364	0	0	0	0.0381721	0.0193733	0	0.0359669	0	0.0223524	0.0204384	0.0217758	0	0.0102817	0	0.0146081	0.0219563
OTU_1234	Bacteria;Firmicutes;Bacilli;Lactobacillales;Lactobacillaceae;Limosilactobacillus;unknown species	0	0	0	0	0	0	0	0	0	0	0	0	0	0	0	0	0	0	0	0.00432208	0	0	0	0	0	0	0	0	0	0.00454669	0.0048605	0	0.0540995	0.00886054	0	0	0.00484332	0.208993	0	0.143258	0.0357638	0	0	0.0080032	0.00514086	0	0.0182602	0
OTU_1242	Bacteria;Firmicutes;Clostridia;Lachnospirales;Lachnospiraceae;[Eubacterium] hallii group;unknown species	0.00471809	0	0	0	0.00472612	0.0142356	0.00399265	0.00599125	0	0.012332	0	0.00500776	0.00469616	0.00822707	0.0153799	0.00512426	0	0.0232216	0	0	0.0065822	0	0.00381883	0.0246196	0	0	0	0.00387102	0	0.00454669	0	0	0.0180332	0	0.22399	0.0272658	0	0	0.0599449	0.00573033	0.0938799	0	0	0.12405	0.0102817	0.00641149	0.0255642	0.0384235
OTU_1243	Bacteria;Firmicutes;Bacilli;Lactobacillales;Lactobacillaceae;Limosilactobacillus;unknown species	0	0	0	0	0	0	0	0	0.0142959	0	0	0	0	0	0	0	0	0	0	0	0	0	0	0	0	0.0221027	0	0	0	0.00909339	0	0	0.00601106	0	0	0	0	0.0886637	0	0.00573033	0.0715276	0.0102192	0	0.0080032	0	0	0.0292163	0
OTU_1244	Bacteria;Firmicutes;Clostridia;Oscillospirales;Ruminococcaceae;Faecalibacterium;unknown species	0	0	0	0	0	0	0	0	0	0	0	0	0	0	0	0	0	0	0	0	0	0	0	0	0	0	0	0	0	0	0	0	0	0	0	0.349002	0	0	0	0	0.0134114	0	0.0762154	0	0	0.012823	0.00365203	0
OTU_1246	Bacteria;Firmicutes;Clostridia;Lachnospirales;Lachnospiraceae;Blautia;unknown species	0	0	0	0	0	0	0	0	0	0.0616599	0	0.0150233	0	0.0246812	0	0	0	0	0.00490004	0	0	0	0	0	0.00574746	0	0	0	0	0.0181868	0.0243025	0	0.0240442	0	0.0167157	0.0272658	0.266383	0.284991	0	0.326629	0.0268228	0.0459864	0	0.0160064	0.0462677	0	0.0146081	0.170161
OTU_1253	Bacteria;Firmicutes;Bacilli;Lactobacillales;Lactobacillaceae;Limosilactobacillus;unknown species	0	0	0	0	0	0	0	0	0	0	0	0	0	0	0	0	0	0	0	0	0	0	0	0	0	0	0	0	0	0	0	0	0.0120221	0.00886054	0	0	0.00968664	0.0633312	0	0.0916853	0.0312933	0	0	0	0	0	0.00365203	0
OTU_1254	Bacteria;Firmicutes;Clostridia;Lachnospirales;Lachnospiraceae;GCA-900066575;unknown species	0	0.0176921	0	0.0118561	0	0	0	0	0	0.00822132	0	0.0150233	0.00939232	0.00411353	0	0.0102485	0	0	0.0343003	0.00432208	0	0.0281836	0	0	0.00574746	0	0	0	0	0.0227335	0.058326	0	0.0120221	0.354421	0.00334314	0	0	0	0.0159853	0	0.00894095	0.0051096	0	0.0040016	0.00514086	0.00641149	0.00730407	0
OTU_1255	Bacteria;Firmicutes;Clostridia;Oscillospirales;Butyricicoccaceae;Butyricicoccus;unknown species	0	0.0221151	0	0.00592803	0.00945224	0	0	0	0.00476531	0	0	0.00500776	0	0	0.00384497	0	0	0.00774054	0	0.00864416	0	0	0	0.0147718	0	0	0	0	0	0.0272802	0.029163	0.00360607	0.102188	0.00886054	0.00334314	0	0.0581198	0.00633312	0.0159853	0.051573	0	0	0	0.0040016	0	0.00641149	0.0219122	0
OTU_1258	Bacteria;Firmicutes;Clostridia;Lachnospirales;Lachnospiraceae;[Ruminococcus] torques group;unknown species	0.132107	0	0	0.171913	0	0.0142356	0.0718678	0	0.00476531	0.00822132	0	0.00500776	0.00469616	0.0699301	0.00384497	0.00512426	0	0.00774054	0.0343003	0	0.0032911	0.0798534	0	0.0147718	0	0	0	0.0116131	0	0	0	0.00721215	0	0	0.00668628	0.0109063	0.00484332	0	0.0279743	0	0.00447047	0.0102192	0	0	0.00514086	0	0.00365203	0.00548908
OTU_1259	Bacteria;Firmicutes;Clostridia;Lachnospirales;Lachnospiraceae;Marvinbryantia;unknown species	0.00471809	0.00442302	0	0.00592803	0	0.0237259	0	0	0	0	0	0	0	0	0	0.00512426	0	0	0.00490004	0.00432208	0.0032911	0.00469726	0	0	0	0	0	0.00774204	0	0	0	0	0	0	0	0	0	0	0	0	0	0	0	0	0	0	0	0
OTU_1261	Bacteria;Firmicutes;Clostridia;Oscillospirales;Oscillospiraceae;UCG-005;unknown species	0.0235905	0.00442302	0.0864155	0.0237121	0.0236306	0	0.0399265	0.0299563	0.0238265	0.0575492	0	0.0300466	0.0704424	0.0904977	0.00384497	0	0.0149488	0.0154811	0	0.0172883	0.00987329	0	0	0.00492393	0.0172424	0.00736757	0.00971157	0	0.00581395	0.0136401	0.0437445	0.0108182	0	0.0177211	0	0.00545316	0	0	0	0.017191	0	0.0204384	0.00544395	0	0	0.00641149	0	0
OTU_1266	Bacteria;Firmicutes;Clostridia;Lachnospirales;Lachnospiraceae;[Ruminococcus] torques group;unknown species	0	0.00442302	0	0	0.0236306	0.0284711	0	0.00599125	0.00953062	0.0452172	0.0596494	0.0450699	0.00469616	0.00822707	0.0384497	0	0	0	0	0	0	0	0	0.00984785	0.00574746	0	0	0	0	0	0	0	0.096177	0.0177211	0.200588	0	0	0.126662	0.00399632	0	0.102821	0.0357672	0.0489956	0.184074	0	0	0	0.0329345
OTU_1268	Bacteria;Firmicutes;Clostridia;Lachnospirales;Lachnospiraceae;Lachnoclostridium;unknown species	0	0.0309611	0.0345662	0.0296402	0.0236306	0.0189807	0.0199633	0.023965	0.00953062	0.0739919	0.00458842	0.0150233	0.0140885	0.0123406	0.0153799	0.0256213	0.0074744	0.00774054	0.00980008	0.0561871	0.0493665	0.0140918	0.0114565	0.00492393	0.0114949	0.051573	0.00971157	0.0193551	0.0116279	0.0136401	0.00972101	0.00721215	0.0360664	0.00886054	0.0133726	0.00545316	0.0435899	0.00633312	0.0159853	0.0229213	0	0.076644	0.0163319	0.0040016	0	0.0512919	0.0146081	0.0109782
OTU_1270	Bacteria;Firmicutes;Clostridia;Christensenellales;Christensenellaceae;Christensenellaceae R-7 group;unknown species	0	0	0.0345662	0	0	0	0	0	0	0	0	0	0	0	0	0	0	0	0	0	0	0	0	0	0	0	0	0	0	0	0	0	0	0	0	0	0	0	0	0	0	0	0	0	0	0	0	0
OTU_1274	Bacteria;Firmicutes;Bacilli;RF39;unknown family;unknown genus;unknown species	0	0.0442302	0	0	0	0	0	0	0	0	0	0	0	0	0	0.0358698	0	0	0.00980008	0	0.223795	0	0	0	0.0229898	0.00736757	0	0	0	0	0	0	0	0	0	0	0	0	0	0	0	0	0	0	0	0	0	0
OTU_1275	Bacteria;Firmicutes;Clostridia;Lachnospirales;Lachnospiraceae;unknown genus;unknown species	0	0	0	0	0	0	0	0	0	0	0	0	0	0	0	0	0	0	0	0	0	0	0	0	0	0	0	0	0	0.0682004	0.038884	0.0252425	0.0360664	0	0.0133726	0.0218126	0.00968664	0.050665	0.0519522	0.00573033	0.102821	0.0051096	0.146987	0.0120048	0.0154226	0	0.0109561	0
OTU_1278	Bacteria;Firmicutes;Clostridia;Lachnospirales;Lachnospiraceae;unknown genus;unknown species	0	0.0132691	0.0172831	0.0177841	0.0189045	0.0142356	0.0159706	0.0299563	0	0.0575492	0.00917684	0.0150233	0.00939232	0.00411353	0	0.0102485	0.0074744	0	0.00980008	0	0.0065822	0	0.00381883	0.0196957	0.0114949	0	0	0	0.0290698	0	0.0145815	0.00360607	0	0	0.00334314	0.0163595	0.01453	0.00633312	0.0159853	0	0	0.0102192	0.0272198	0	0.00514086	0	0.00730407	0.00548908
OTU_1297	Bacteria;Firmicutes;Clostridia;Lachnospirales;Lachnospiraceae;Lachnospiraceae NK4A136 group;unknown species	0	0	0	0	0	0	0	0	0	0	0	0	0	0	0	0	0	0	0	0	0	0	0	0	0	0	0	0	0	0.186414	0.0243025	0.104576	0.00601106	0.00886054	0	0.0436253	0.00484332	0	0.0719338	0	0.0491752	0.051096	0	0	0.113099	0.108995	0.0109561	0.0219563
OTU_1312	Bacteria;Firmicutes;Clostridia;Oscillospirales;Oscillospiraceae;UCG-005;unknown species	0.00471809	0.00884603	0.0172831	0.0355682	0.0661657	0	0.0439192	0.023965	0.0142959	0.024664	0	0.020031	0.0234808	0.0329083	0.00768994	0	0.0298976	0.0232216	0	0.0172883	0.0131644	0.00939452	0.00763767	0.0147718	0	0	0.0291347	0.0116131	0.00581395	0.0181868	0.029163	0.00360607	0.00601106	0.0620237	0.0267451	0.0272658	0.0290599	0.0633312	0.0319706	0.017191	0.0312933	0.0102192	0.0163319	0.040016	0.00514086	0	0.0328683	0.0109782
OTU_1321	Bacteria;Firmicutes;Clostridia;Oscillospirales;Ruminococcaceae;Faecalibacterium;unknown species	0.0283086	0.0132691	0	0.0474243	0.0330828	0.0711778	0.0479118	0.0119825	0.0476531	0	0	0	0.0187846	0	0	0	0.0672696	0.0851459	0.0392003	0.0388987	0.0296199	0.0375781	0.068739	0	0	0.0147351	0.0388463	0.0193551	0.0523256	0	0	0	0	0	0	0	0	0	0	0	0	0	0	0	0	0	0	0
OTU_1322	Bacteria;Firmicutes;Clostridia;Lachnospirales;Lachnospiraceae;Eisenbergiella;unknown species	0.00471809	0.00884603	0.0518493	0.00592803	0.0141784	0.00949037	0.0239559	0.0359475	0.00476531	0.0452172	0	0.0250388	0.0516577	0	0.00384497	0.0358698	0	0	0.0196002	0.00864416	0.0032911	0	0.00381883	0.00984785	0.0574746	0.0221027	0	0.00387102	0.0116279	0.00454669	0.0048605	0.00360607	0	0	0.00668628	0.0109063	0.00968664	0	0.00799265	0	0	0	0.00544395	0.0040016	0	0	0.00365203	0
OTU_1324	Bacteria;Firmicutes;Clostridia;Oscillospirales;Oscillospiraceae;unknown genus;unknown species	0.00943619	0.0265381	0.0345662	0.0177841	0.00472612	0.00949037	0.0199633	0.023965	0.00953062	0.0369959	0	0.020031	0.0140885	0.00822707	0.0115349	0	0	0.00774054	0.00490004	0.00432208	0	0.018789	0.00763767	0	0.0229898	0.00736757	0.00971157	0	0.0232558	0.00454669	0.0631865	0.0108182	0	0.0886054	0.00334314	0.0218126	0	0	0.00799265	0	0	0.0204384	0	0	0.00514086	0	0.00365203	0
OTU_1325	Bacteria;Firmicutes;Clostridia;Lachnospirales;Lachnospiraceae;[Ruminococcus] torques group;unknown species	0	0	0	0.0237121	0	0	0	0	0.0142959	0.012332	0	0.00500776	0	0.0411353	0.0615195	0.0204971	0.0074744	0.0232216	0	0.0216104	0.0592398	0	0	0.0393914	0	0.0810432	0.00971157	0.00387102	0	0.0136401	0	0.0180304	0	0	0	0.0109063	0	0	0.00799265	0	0.0312933	0	0.0163319	0	0.0102817	0	0.0219122	0.0164672
OTU_1330	Bacteria;Firmicutes;Clostridia;Lachnospirales;Lachnospiraceae;Lachnoclostridium;Eubacterium sp.	0	0.0309611	0.0172831	0.0118561	0.00472612	0.0142356	0.00399265	0.00599125	0.00953062	0.012332	0.00458842	0	0.0140885	0.0205677	0.0307598	0.0204971	0.0074744	0.00774054	0	0.0129662	0.0460754	0.0422754	0	0.0147718	0.0172424	0	0.00971157	0.0154841	0.0116279	0.00454669	0.0048605	0.00360607	0.00601106	0.0177211	0.0133726	0	0.0193733	0.0379987	0.011989	0	0.0357638	0.025548	0.0108879	0.0040016	0.00514086	0.00641149	0.0255642	0.0274454
OTU_1332	Bacteria;Firmicutes;Clostridia;Oscillospirales;Oscillospiraceae;Oscillibacter;unknown species	0.0235905	0.0353841	0.0345662	0.0177841	0.0236306	0.0142356	0.0319412	0.0299563	0.0476531	0.024664	0.0183537	0.0500776	0.0610501	0.0329083	0.00768994	0.0307456	0.0448464	0.0387027	0.102901	0.0475429	0.0756952	0.0375781	0.00381883	0.0246196	0.0344847	0.0442054	0.067981	0.0154841	0.0174419	0	0	0.00360607	0	0	0	0	0	0	0.00399632	0	0	0	0	0	0	0	0	0
OTU_1334	Bacteria;Firmicutes;Clostridia;Oscillospirales;Oscillospiraceae;unknown genus;unknown species	0	0	0	0	0	0	0	0	0	0	0	0	0	0	0	0	0	0	0	0	0	0	0	0	0	0	0	0	0	0	0	0	0	0	0	0	0	0	0	0	0	0	0	0	0	0	0	0
OTU_1337	Bacteria;Firmicutes;Clostridia;Clostridia UCG-014;unknown family;unknown genus;unknown species	0	0	0	0	0	0	0	0	0	0	0	0	0	0	0	0	0	0	0	0	0	0	0	0	0	0	0	0	0	0	0	0	0	0	0	0	0	0	0	0	0	0	0	0	0.0102817	0	0	0.00548908
OTU_1341	Bacteria;Firmicutes;Clostridia;Lachnospirales;Lachnospiraceae;[Ruminococcus] torques group;unknown species	0.0471809	0.0132691	0.120982	0.112633	0	0.00474518	0.0558971	0.00599125	0	0.0739919	0	0.0500776	0.0140885	0.0452489	0	0.0614912	0.0074744	0.00774054	0.0392003	0	0	0.0986425	0.00381883	0.00492393	0.0517271	0	0	0	0	0.0181868	0.0048605	0.00721215	0.0120221	0.0265816	0	0.00545316	0.00484332	0	0.0239779	0.00573033	0	0.0102192	0	0	0.00514086	0	0.00365203	0
OTU_1348	Bacteria;Firmicutes;Clostridia;Oscillospirales;Oscillospiraceae;Flavonifractor;unknown species	0.00943619	0	0.0172831	0.0177841	0.00472612	0	0.00798531	0.0119825	0.0238265	0	0	0	0	0.0452489	0	0.00512426	0	0.00774054	0	0	0	0	0	0	0.0172424	0	0	0	0	0.0227335	0.00972101	0	0.0360664	0.00886054	0.0267451	0.0327189	0.0532765	0.00633312	0.0239779	0.00573033	0.00447047	0.0051096	0.00544395	0.0160064	0.00514086	0.012823	0.00365203	0.00548908
OTU_1351	Bacteria;Firmicutes;Clostridia;Oscillospirales;Butyricicoccaceae;Butyricicoccus;Butyricicoccus pullicaecorum 1.2	0	0	0	0.0533523	0	0.00474518	0	0	0.0190612	0.012332	0.0734147	0.0150233	0.00939232	0.0329083	0.0461396	0.00512426	0.0298976	0.00774054	0.00980008	0.00432208	0	0.00939452	0.00763767	0.0246196	0	0	0	0.00387102	0.0232558	0	0	0	0	0	0	0	0	0	0	0	0	0	0	0	0	0.012823	0	0
OTU_1353	Bacteria;Firmicutes;Clostridia;Lachnospirales;Lachnospiraceae;[Ruminococcus] torques group;unknown species	0	0.0132691	0	0	0.00945224	0.0142356	0	0	0.0285919	0.00411066	0.0412958	0.0300466	0.0234808	0.00411353	0.00768994	0	0	0	0	0	0	0	0.00381883	0.0196957	0	0	0	0	0	0	0	0	0.120221	0	0.110324	0	0	0.0253325	0.00399632	0	0.0938799	0.0357672	0.0163319	0.112045	0	0	0	0.0109782
OTU_1355	Bacteria;Firmicutes;Clostridia;Lachnospirales;Lachnospiraceae;Multi-affiliation;Multi-affiliation	0	0.00884603	0	0	0.00945224	0.00949037	0.00399265	0.0299563	0.0381225	0.00822132	0.0229421	0.0801242	0.0187846	0.00411353	0.0422947	0	0	0	0	0	0	0	0.00763767	0.00984785	0	0	0	0	0	0	0.00972101	0.00360607	0.00601106	0	0.0668628	0	0	0.0569981	0	0.00573033	0.0357638	0	0	0.184074	0	0	0	0
OTU_1361	Bacteria;Actinobacteriota;Actinobacteria;Corynebacteriales;Corynebacteriaceae;Corynebacterium;Multi-affiliation	0	0	0	0	0	0	0	0.0119825	0	0	0	0	0	0	0.00768994	0.00512426	0	0	0.00980008	0	0	0	0	0	0	0	0	0	0	0.0272802	0	0.0252425	0.0120221	0	0.0133726	0.0218126	0.0193733	0.0126662	0.00399632	0.034382	0.00894095	0.0051096	0.0326637	0.0160064	0	0	0.0182602	0.0164672
OTU_1362	Bacteria;Firmicutes;Clostridia;Clostridia UCG-014;unknown family;unknown genus;unknown species	0	0.0442302	0.0691324	0.00592803	0.0708918	0.0332163	0.0159706	0.0119825	0.0333572	0.00411066	0.00917684	0.0400621	0	0.0205677	0	0.00512426	0.0448464	0	0	0.00432208	0.0131644	0	0.00381883	0	0	0.0221027	0.0485578	0	0.0116279	0	0	0.0252425	0	0	0	0	0	0	0	0	0	0	0	0	0	0.00641149	0	0
OTU_1364	Bacteria;Firmicutes;Clostridia;Oscillospirales;Oscillospiraceae;Colidextribacter;unknown species	0.00943619	0.0132691	0	0.0177841	0	0.00474518	0.0159706	0	0.0142959	0.0369959	0.0137653	0.020031	0	0.00411353	0.00768994	0	0.0224232	0.0154811	0	0.0172883	0.0164555	0.00939452	0.00763767	0	0	0.00736757	0	0.00387102	0.00581395	0.00454669	0.00972101	0.00360607	0.0180332	0.0177211	0.00334314	0	0	0.0189994	0	0	0.0134114	0.0051096	0	0.0120048	0	0.00641149	0	0
OTU_1365	Bacteria;Firmicutes;Bacilli;Lactobacillales;Lactobacillaceae;Lactobacillus;Multi-affiliation	0	0	0	0	0	0	0	0	0	0	0	0	0	0	0	0	0	0	0	0	0	0	0	0	0	0	0	0	0	0.00909339	0.00972101	0	0	0	0	0.0163595	0.01453	0.0126662	0.00799265	0	0	0.0408768	0.0163319	0	0.0102817	0	0.0438244	0.0164672
OTU_1368	Bacteria;Firmicutes;Clostridia;Lachnospirales;Lachnospiraceae;Lachnoclostridium;unknown species	0.00943619	0.0176921	0.0345662	0.0652084	0.0567135	0.0332163	0.011978	0.0179738	0.0238265	0	0.0229421	0	0.0140885	0.00411353	0.0115349	0.00512426	0.0149488	0	0.0196002	0.00432208	0.00987329	0.0422754	0.045826	0.11325	0.0114949	0.0294703	0.067981	0.0270971	0.0465116	0.00454669	0.0048605	0.0180304	0	0	0.00334314	0	0	0	0	0	0	0.0051096	0	0	0	0	0.00365203	0.0164672
OTU_1372	Bacteria;Firmicutes;Clostridia;Lachnospirales;Lachnospiraceae;Eisenbergiella;unknown species	0.051899	0.0442302	0.0691324	0.0355682	0	0	0.0439192	0.023965	0	0.0822132	0.00458842	0.0550854	0.028177	0	0	0.0256213	0.0074744	0.0309621	0.0147001	0.00432208	0.0032911	0.00939452	0	0.00492393	0.0172424	0	0	0	0	0.0727471	0.0048605	0.0432729	0.0120221	0.274677	0.00334314	0	0	0	0.0319706	0	0.0134114	0.025548	0.00544395	0	0.00514086	0.025646	0.00730407	0
OTU_1375	Bacteria;Firmicutes;Clostridia;Lachnospirales;Lachnospiraceae;unknown genus;unknown species	0	0	0.0172831	0	0	0	0	0	0	0.00822132	0	0	0	0	0	0	0	0	0	0	0.0032911	0	0	0	0	0	0	0	0	0	0.0145815	0	0	0	0.00334314	0.00545316	0.0968664	0.0379987	0	0.0802246	0.0223524	0.0153288	0.0163319	0.0040016	0	0	0.0328683	0.0823362
OTU_1376	Bacteria;Firmicutes;Clostridia;Lachnospirales;Lachnospiraceae;[Ruminococcus] torques group;Multi-affiliation	0.00471809	0.0221151	0.0172831	0.0296402	0.0141784	0.00474518	0.011978	0	0	0.0534386	0	0.0300466	0.0234808	0.0164541	0	0.0102485	0	0	0.0196002	0.0129662	0.032911	0.00939452	0.00381883	0.0147718	0.0229898	0.00736757	0	0.00387102	0	0	0.00972101	0.0144243	0.00601106	0	0	0.00545316	0.01453	0.0316656	0.0199816	0	0.0134114	0.0153288	0.0163319	0.0040016	0	0	0	0
OTU_1383	Bacteria;Firmicutes;Clostridia;Lachnospirales;Lachnospiraceae;unknown genus;unknown species	0	0.00442302	0.0345662	0	0.0141784	0.0142356	0.011978	0.0299563	0.00953062	0.0452172	0.00917684	0.00500776	0.0234808	0.00822707	0.0384497	0.0204971	0	0.00774054	0	0.00864416	0	0.00939452	0	0.0246196	0.0114949	0	0	0.0154841	0	0	0.0243025	0	0	0	0.00668628	0.0163595	0.0823364	0.0633312	0.011989	0.154719	0.00447047	0.0408768	0.0544395	0.0280112	0	0	0.0255642	0.0658689
OTU_1389	Bacteria;Firmicutes;Clostridia;Lachnospirales;Lachnospiraceae;Multi-affiliation;Multi-affiliation	0.0424628	0	0.0518493	0.0237121	0.0141784	0.00474518	0.0159706	0.00599125	0	0.0287746	0	0.0350543	0.0140885	0.00411353	0.0153799	0.0153728	0	0.0541838	0.0147001	0.0302546	0.0065822	0.00939452	0.0152753	0.0246196	0.0172424	0.0147351	0	0	0.00581395	0.00909339	0	0.0180304	0	0	0	0	0.00968664	0.00633312	0.0359669	0	0.00894095	0.025548	0	0	0	0	0	0
OTU_1390	Bacteria;Firmicutes;Clostridia;Lachnospirales;Lachnospiraceae;[Ruminococcus] torques group;unknown species	0	0	0	0	0.00472612	0.0142356	0	0.00599125	0	0.0164426	0.00917684	0.020031	0	0	0.00768994	0	0	0	0.00490004	0.00432208	0.00987329	0	0	0	0	0	0	0.00387102	0	0.0181868	0.0048605	0.0252425	0	0.00886054	0.0133726	0.0109063	0.0242166	0.00633312	0.0359669	0.017191	0	0.0715344	0.00544395	0.040016	0.0102817	0.0192345	0	0.00548908
OTU_1397	Bacteria;Firmicutes;Clostridia;Oscillospirales;Ruminococcaceae;unknown genus;unknown species	0	0	0	0	0	0	0	0	0.00953062	0	0	0	0	0	0.00384497	0.0102485	0	0.00774054	0	0	0	0	0	0.00492393	0.0459797	0	0	0	0	0.00454669	0.0048605	0	0.0540995	0	0.0367745	0	0.0193733	0.0189994	0	0.034382	0	0.0051096	0	0.0040016	0	0.0448804	0	0.0274454
OTU_1404	Bacteria;Firmicutes;Clostridia;Oscillospirales;Oscillospiraceae;unknown genus;unknown species	0.00471809	0.00884603	0.0345662	0.00592803	0.0236306	0.00474518	0.011978	0.0119825	0.00953062	0.00822132	0.00458842	0.0150233	0.00939232	0.0329083	0.0192249	0.0102485	0	0.00774054	0.00980008	0.00432208	0.0032911	0.00469726	0.00381883	0.0295436	0.0402322	0	0.0194231	0.00774204	0.0348837	0	0.038884	0.0144243	0	0.0177211	0.00334314	0	0	0	0.011989	0.00573033	0	0	0	0	0.00514086	0	0	0
OTU_1406	Bacteria;Firmicutes;Clostridia;Lachnospirales;Lachnospiraceae;[Ruminococcus] torques group;unknown species	0.00471809	0	0.0691324	0.0177841	0.0189045	0.0142356	0.0199633	0.0119825	0	0.0287746	0	0.0100155	0.00939232	0.0411353	0.0384497	0.0204971	0	0.0232216	0.0245002	0.0345767	0.0197466	0.0140918	0.00381883	0.0590871	0.0574746	0.0294703	0	0.0193551	0.0348837	0.00454669	0.00972101	0	0	0.00886054	0	0	0.00484332	0.0253325	0.00799265	0.017191	0	0	0.0163319	0.0040016	0.00514086	0.012823	0.0109561	0.0164672
OTU_1420	Bacteria;Firmicutes;Clostridia;Oscillospirales;Oscillospiraceae;UCG-005;unknown species	0	0.0176921	0	0.00592803	0.00472612	0.00474518	0.0199633	0	0.0142959	0.00822132	0	0.0250388	0.0375693	0.00822707	0	0.00512426	0	0	0	0.00432208	0	0.00469726	0	0.00492393	0	0	0	0	0	0.0136401	0.0048605	0	0.00601106	0.00886054	0.00668628	0.0109063	0.00968664	0.0316656	0.0159853	0.00573033	0	0.0102192	0.00544395	0.0160064	0.0102817	0.00641149	0	0.0164672
OTU_1421	Bacteria;Firmicutes;Clostridia;Oscillospirales;[Eubacterium] coprostanoligenes group;unknown genus;unknown species	0	0	0	0	0	0	0	0	0	0	0	0	0	0	0	0	0	0	0	0	0	0	0	0	0	0	0	0	0	0.0363736	0.0145815	0.0144243	0.00601106	0	0.00334314	0	0	0.00633312	0	0.00573033	0.00894095	0.0153288	0	0.0160064	0.0154226	0.012823	0.00365203	0.00548908
OTU_1423	Bacteria;Firmicutes;Clostridia;Oscillospirales;Oscillospiraceae;unknown genus;unknown species	0.00943619	0.00442302	0.0518493	0.0118561	0.00472612	0.00474518	0.00798531	0.0119825	0.00476531	0.00822132	0.00458842	0.0100155	0.028177	0	0.0192249	0.00512426	0	0.00774054	0	0	0.0032911	0.00469726	0.00381883	0.00984785	0	0	0	0.00774204	0.0232558	0.00454669	0.0340235	0.00721215	0.00601106	0.00886054	0	0.00545316	0	0	0.00399632	0.00573033	0	0.0051096	0.00544395	0	0.00514086	0.012823	0	0
OTU_1426	Bacteria;Firmicutes;Clostridia;Oscillospirales;Oscillospiraceae;Colidextribacter;unknown species	0.00943619	0.0309611	0.0172831	0.00592803	0.00945224	0	0.0239559	0.0119825	0.0190612	0.024664	0.0183537	0.0500776	0.00469616	0.00822707	0.00768994	0.0153728	0.037372	0.0309621	0.0196002	0.0129662	0.0131644	0.0234863	0	0.00492393	0.0114949	0.0221027	0.0194231	0.00387102	0.00581395	0	0	0	0	0	0	0	0	0	0	0	0	0	0	0	0	0	0	0
OTU_1428	Bacteria;Firmicutes;Clostridia;Oscillospirales;Oscillospiraceae;unknown genus;unknown species	0.00943619	0.00884603	0.0345662	0.00592803	0.0189045	0	0.011978	0.00599125	0.0142959	0.0287746	0	0.085132	0.00939232	0.0287947	0.0384497	0.0102485	0	0.00774054	0.00490004	0	0.0296199	0	0.00381883	0.00984785	0	0.0147351	0	0.00774204	0	0.00454669	0	0.0180304	0	0.0177211	0.0501471	0.00545316	0	0.0126662	0.00799265	0.0630336	0.00447047	0	0.00544395	0.10004	0	0.00641149	0.00730407	0.00548908
OTU_1438	Bacteria;Firmicutes;Clostridia;Lachnospirales;Lachnospiraceae;[Eubacterium] hallii group;unknown species	0	0	0	0	0	0	0	0	0	0	0	0	0	0	0	0.179349	0.0448464	0.0154811	0	0.129662	0.0065822	0	0	0	0.126444	0	0	0.00387102	0	0	0	0	0	0	0	0	0	0	0	0	0	0	0	0	0	0	0	0
OTU_1441	Bacteria;Firmicutes;Clostridia;Oscillospirales;Oscillospiraceae;unknown genus;unknown species	0	0	0	0	0	0.00474518	0.00798531	0.0119825	0.0142959	0.00822132	0	0.00500776	0.00469616	0.00411353	0.0115349	0.0153728	0.0149488	0.0154811	0	0.0129662	0	0.00469726	0	0.0147718	0	0.0147351	0.00971157	0.00387102	0	0.0227335	0.0048605	0.00360607	0.00601106	0.00886054	0.00334314	0	0	0	0.00399632	0.00573033	0.00447047	0.0051096	0.0108879	0.0040016	0.00514086	0.00641149	0.0146081	0
OTU_1443	Bacteria;Firmicutes;Clostridia;Oscillospirales;[Eubacterium] coprostanoligenes group;unknown genus;unknown species	0	0	0.0172831	0.00592803	0	0	0.00798531	0	0	0	0	0	0.00469616	0.0123406	0.00768994	0	0	0	0	0	0	0	0	0.0393914	0	0	0	0.00387102	0	0.0272802	0.0145815	0.0108182	0	0.0265816	0.0100294	0.00545316	0.01453	0	0.0359669	0.00573033	0.0268228	0	0.0108879	0	0.0102817	0.012823	0.0109561	0.0219563
OTU_1452	Bacteria;Firmicutes;Clostridia;Lachnospirales;Lachnospiraceae;unknown genus;unknown species	0.0141543	0.0353841	0.0172831	0	0.0141784	0.00474518	0.011978	0.00599125	0.00953062	0.0287746	0.00458842	0	0.00939232	0.00822707	0.0269148	0.0153728	0	0	0.00980008	0.00864416	0.0032911	0.0140918	0.00381883	0.00492393	0.126444	0.0442054	0	0.0348392	0.0174419	0.00909339	0.0048605	0.00360607	0	0	0	0	0.00968664	0	0	0	0	0	0	0.0040016	0	0	0.00730407	0
OTU_1453	Bacteria;Firmicutes;Clostridia;Oscillospirales;Ruminococcaceae;Multi-affiliation;Multi-affiliation	0.00943619	0.0309611	0.0172831	0	0.0330828	0.0616874	0.0359339	0.04793	0.0714796	0	0.00917684	0	0.0187846	0	0	0	0	0	0	0	0.0032911	0.018789	0.0305507	0	0	0.0221027	0.0194231	0.00387102	0	0	0	0	0	0	0	0	0	0	0	0	0	0	0	0	0	0	0	0
OTU_1463	Bacteria;Firmicutes;Clostridia;Oscillospirales;Ruminococcaceae;unknown genus;unknown species	0	0.00442302	0	0	0.00945224	0.00474518	0.00399265	0	0.00476531	0	0.0137653	0.0500776	0	0	0	0	0	0	0	0	0.0032911	0	0	0	0.00574746	0	0	0	0	0	0	0.00721215	0.0540995	0	0.046804	0	0.0290599	0	0	0	0	0.0051096	0	0	0	0	0	0.0219563
OTU_1471	Bacteria;Firmicutes;Clostridia;Lachnospirales;Lachnospiraceae;GCA-900066575;unknown species	0	0.0132691	0	0	0.00472612	0	0	0	0.00476531	0.00822132	0.00458842	0.020031	0.0187846	0.00822707	0	0.0102485	0.0074744	0	0.00490004	0.0129662	0.0197466	0.00939452	0	0	0	0.00736757	0.0194231	0	0.00581395	0	0.0340235	0	0.0180332	0.0354421	0.00668628	0.0109063	0	0.0189994	0.0279743	0.0573033	0.0178819	0.0051096	0.0272198	0.0120048	0.00514086	0.0448804	0.00730407	0
OTU_1475	Bacteria;Firmicutes;Clostridia;Oscillospirales;Ruminococcaceae;DTU089;unknown species	0.00471809	0.0132691	0	0.0118561	0.00472612	0.00474518	0.00399265	0.0179738	0	0.012332	0.0275305	0.0100155	0.00939232	0	0.0230698	0.0102485	0	0	0	0.0129662	0.0032911	0.00469726	0.00381883	0.0590871	0.0459797	0	0.00971157	0.00387102	0	0	0	0.00360607	0.0661217	0.0354421	0.0367745	0	0.00484332	0.00633312	0.00399632	0.00573033	0	0.0051096	0.00544395	0	0	0.00641149	0	0.0164672
OTU_1477	Bacteria;Firmicutes;Clostridia;Lachnospirales;Lachnospiraceae;[Ruminococcus] torques group;unknown species	0.0141543	0	0.0172831	0.0355682	0.00945224	0.00949037	0.0199633	0.00599125	0.00953062	0.012332	0	0.0250388	0.00939232	0.0822707	0.00768994	0.0307456	0.0298976	0	0.0245002	0.0345767	0.0394932	0.0704589	0.0381883	0.00492393	0.0287373	0.00736757	0.00971157	0.0116131	0.00581395	0.0272802	0.0145815	0.00360607	0	0	0.00334314	0	0	0.0126662	0.231787	0.0114607	0.0402343	0.0102192	0.0272198	0	0.00514086	0.00641149	0	0.0384235
OTU_1484	Bacteria;Firmicutes;Bacilli;Erysipelotrichales;Erysipelatoclostridiaceae;Erysipelatoclostridium;unknown species	0.0141543	0.0132691	0	0	0	0.00949037	0	0.0119825	0	0.00411066	0.00917684	0.0100155	0.00469616	0.00411353	0	0.0102485	0.0149488	0	0.00490004	0.00432208	0	0	0.00381883	0.0147718	0	0	0.0194231	0	0	0	0	0	0	0	0	0	0.0193733	0	0	0	0	0.051096	0.0108879	0	0.0205634	0	0.00730407	0
OTU_1490	Bacteria;Firmicutes;Clostridia;Oscillospirales;Ruminococcaceae;Subdoligranulum;unknown species	0	0	0	0	0	0	0	0	0	0	0	0	0	0	0	0	0	0	0	0	0	0	0	0	0	0	0	0	0	0.00454669	0.0145815	0	0	0.0177211	0	0.00545316	0.0484332	0.0126662	0.00399632	0	0.0134114	0.0102192	0.0108879	0	0.0102817	0.012823	0.00730407	0.0219563
OTU_1494	Bacteria;Firmicutes;Clostridia;Lachnospirales;Lachnospiraceae;[Ruminococcus] gauvreauii group;unknown species	0.00471809	0	0.0518493	0.00592803	0	0.12812	0	0	0	0.115098	0	0.00500776	0.00469616	0.0164541	0.0307598	0.158852	0.0074744	0	0.00490004	0.0475429	0.0230377	0.00469726	0.045826	0.00492393	0	0.0589405	0	0.0619363	0.00581395	0	0	0	0	0	0	0	0	0	0	0	0	0	0	0	0	0	0	0
OTU_1496	Bacteria;Firmicutes;Clostridia;Oscillospirales;Ruminococcaceae;unknown genus;unknown species	0.00943619	0.0353841	0	0.0177841	0.0236306	0.0189807	0.0159706	0.00599125	0.00953062	0.0328853	0.0275305	0.0500776	0	0.00822707	0.0230698	0.00512426	0.0149488	0.0309621	0.00490004	0.0129662	0.0032911	0.00469726	0.00381883	0.00492393	0.0114949	0.0147351	0.00971157	0.00387102	0.0174419	0	0	0	0	0	0	0	0	0	0	0	0	0	0	0	0	0	0	0
OTU_1499	Bacteria;Actinobacteriota;Actinobacteria;Corynebacteriales;Corynebacteriaceae;Corynebacterium;Corynebacterium ammoniagenes	0	0	0.0518493	0.0237121	0	0	0	0.0179738	0.00476531	0.00411066	0	0	0	0.00411353	0	0	0	0	0	0	0	0	0	0	0	0	0	0	0	0	0	0	0	0	0	0	0	0	0	0	0	0	0	0	0	0	0	0
OTU_1511	Bacteria;Firmicutes;Clostridia;Lachnospirales;Lachnospiraceae;[Ruminococcus] torques group;unknown species	0.00943619	0	0.0345662	0.0177841	0.0141784	0	0.0279486	0.00599125	0.0190612	0.0205533	0	0.0500776	0.0140885	0.226244	0.0384497	0.0358698	0.0224232	0.0541838	0.0686005	0.051865	0.0296199	0.0563671	0.0420072	0.0984785	0.0287373	0.051573	0.0874041	0.00387102	0.00581395	0.00454669	0.0048605	0	0	0.00886054	0	0	0.01453	0	0.0199816	0	0	0.0051096	0	0	0	0	0.0109561	0.00548908
OTU_1512	Bacteria;Firmicutes;Clostridia;Lachnospirales;Lachnospiraceae;CHKCI001;unknown species	0.00943619	0.0176921	0	0	0.0141784	0.0237259	0.00798531	0.00599125	0.0190612	0.00411066	0.0367074	0	0.00469616	0.00822707	0.0192249	0.0153728	0.0448464	0.0232216	0.0245002	0.0216104	0.00987329	0.0140918	0.00381883	0.00984785	0.0114949	0.0294703	0.0194231	0.0193551	0.0232558	0	0	0	0	0	0	0	0	0	0	0	0	0	0	0	0	0	0	0
OTU_1516	Bacteria;Proteobacteria;Gammaproteobacteria;Enterobacterales;Enterobacteriaceae;Escherichia-Shigella;unknown species	0	0	0	0	0	0	0	0	0	0.00822132	0.0504726	0.00500776	0	0.00411353	0	0	0	0	0	0	0	0	0.00381883	0	0	0	0	0.00387102	0	0.00909339	0.0923496	0	0.096177	0	0.00334314	0	0.00968664	0	0.011989	0.0458426	0.00894095	0.0051096	0.0163319	0.0040016	0	0	0	0.0219563
OTU_1518	Bacteria;Firmicutes;Clostridia;Lachnospirales;Lachnospiraceae;Anaerostipes;Multi-affiliation	0.0330267	0.00884603	0.0518493	0.0118561	0.0330828	0.00474518	0.00798531	0.0119825	0	0	0.0917684	0	0.00469616	0.0493624	0.0384497	0.0256213	0.0149488	0.00774054	0	0.00864416	0.00987329	0.00939452	0.00381883	0.0246196	0	0.0147351	0	0.0541942	0.0116279	0.0772938	0.0048605	0.10097	0.138254	0	0.0735491	0.070891	0.0823364	0	0.0239779	0.0744943	0.0178819	0	0.0272198	0.10004	0.0257043	0.012823	0.127821	0.126249
OTU_1519	Bacteria;Firmicutes;Clostridia;Clostridia UCG-014;unknown family;unknown genus;unknown species	0.0188724	0.0486532	0.0691324	0.0118561	0.00472612	0.0379615	0.011978	0.0299563	0.0428878	0	0.0229421	0.00500776	0.00469616	0.0123406	0	0.0102485	0.0149488	0	0	0.00432208	0	0	0.0114565	0	0	0.00736757	0.0291347	0.00387102	0	0	0	0	0	0.00886054	0	0.00545316	0	0	0	0	0	0	0	0	0.0257043	0	0	0
OTU_1522	Bacteria;Firmicutes;Clostridia;Lachnospirales;Lachnospiraceae;unknown genus;unknown species	0.0141543	0.0221151	0.0691324	0.0237121	0.0661657	0.0284711	0.0558971	0.023965	0.0381225	0.0904345	0.0458842	0.0300466	0.0422654	0.00822707	0.0692095	0.0409941	0.0074744	0.00774054	0.0637005	0.0302546	0.0263288	0.00939452	0.045826	0.0196957	0.114949	0.0663081	0.0582694	0.0425812	0.0116279	0.0272802	0.00972101	0.0180304	0.0120221	0	0.0100294	0.0163595	0.0242166	0	0	0	0	0.0051096	0.0108879	0.020008	0	0.0192345	0.0292163	0.0219563
OTU_1527	Bacteria;Firmicutes;Clostridia;Christensenellales;Christensenellaceae;Christensenellaceae R-7 group;unknown species	0	0	0	0	0	0	0	0	0	0	0	0	0	0	0	0.143479	0	0.00774054	0.00980008	0.00864416	0	0	0	0	0	0	0	0	0.00581395	0	0	0	0	0	0.0100294	0.0109063	0	0	0	0	0.00894095	0.0051096	0	0.0040016	0	0	0.0365203	0.0164672
OTU_1529	Bacteria;Firmicutes;Clostridia;Lachnospirales;Lachnospiraceae;Fusicatenibacter;unknown species	0	0	0	0	0	0	0	0	0	0	0	0	0	0	0	0	0	0	0	0	0	0	0	0	0	0	0	0	0	0.172774	0	0.050485	0	0.0265816	0	0.0381721	0	0	0.0799265	0	0.0357638	0.0051096	0.00544395	0	0.0462677	0.012823	0.00365203	0.00548908
OTU_1533	Bacteria;Firmicutes;Clostridia;Lachnospirales;Lachnospiraceae;Lachnospiraceae NK4A136 group;unknown species	0	0.0221151	0	0.00592803	0.00472612	0	0.00399265	0	0.00476531	0.0287746	0.00458842	0.0250388	0.028177	0.00411353	0	0.0717397	0.0523208	0	0.0245002	0.0388987	0.0164555	0.00469726	0.00763767	0.00492393	0.0287373	0	0	0	0.0348837	0	0	0	0	0	0	0	0	0	0	0	0	0	0	0	0	0	0	0
OTU_1534	Bacteria;Firmicutes;Clostridia;Lachnospirales;Lachnospiraceae;unknown genus;unknown species	0.00471809	0	0	0.00592803	0.0189045	0.0142356	0.0159706	0.0359475	0.0142959	0.0452172	0.00917684	0.0100155	0.00469616	0.00411353	0.00384497	0	0	0	0	0.0129662	0.0065822	0.00469726	0.022913	0.0196957	0	0.00736757	0.00971157	0	0	0	0	0	0	0.00886054	0.023402	0	0	0.0126662	0	0	0.0178819	0.0051096	0.0108879	0	0.0205634	0.00641149	0.00365203	0.0164672
OTU_1541	Bacteria;Firmicutes;Clostridia;Oscillospirales;Oscillospiraceae;Flavonifractor;Flavonifractor plautii	0	0	0	0	0	0	0	0	0	0	0	0	0	0	0	0	0	0	0	0	0	0	0	0	0	0	0	0	0	0.00909339	0.029163	0	0.0360664	0	0.0200588	0.00545316	0	0.208993	0.0199816	0	0	0	0	0	0	0	0	0
OTU_1554	Bacteria;Actinobacteriota;Actinobacteria;Corynebacteriales;Corynebacteriaceae;Corynebacterium;Corynebacterium stationis	0	0	0	0	0	0	0	0.00599125	0	0	0	0	0	0.00411353	0.00384497	0.00512426	0	0	0	0	0	0	0	0	0	0	0	0	0	0	0	0	0	0	0	0	0	0	0.00399632	0.00573033	0	0	0	0	0	0	0.0109561	0.00548908
OTU_1570	Bacteria;Firmicutes;Clostridia;Oscillospirales;Ruminococcaceae;Negativibacillus;unknown species	0	0.00442302	0.0172831	0.0177841	0.00472612	0	0	0.00599125	0	0	0.0183537	0	0	0.00411353	0.0230698	0	0	0	0	0.00432208	0.0032911	0.00469726	0.0114565	0.0196957	0	0.00736757	0.00971157	0	0.0116279	0.0136401	0.019442	0.0252425	0	0.00886054	0	0.0109063	0.0242166	0	0.0559485	0	0.0670571	0.0102192	0.0871033	0.0040016	0.00514086	0.012823	0.0913009	0.0548908
OTU_1571	Bacteria;Firmicutes;Clostridia;Oscillospirales;[Eubacterium] coprostanoligenes group;unknown genus;unknown species	0	0	0	0.0237121	0	0	0.0199633	0.00599125	0	0.0205533	0	0.0100155	0.0140885	0.0287947	0.00384497	0.0153728	0	0.00774054	0	0	0.0032911	0.00469726	0	0.00492393	0	0	0	0	0.00581395	0.00454669	0.00972101	0.00360607	0.0240442	0.0177211	0.0200588	0.00545316	0.00968664	0	0.00399632	0	0.00447047	0	0.0108879	0.0160064	0	0.0192345	0	0
OTU_1572	Bacteria;Firmicutes;Clostridia;Lachnospirales;Lachnospiraceae;Lachnoclostridium;unknown species	0.0235905	0.0619222	0	0	0.113427	0.0427067	0.0199633	0.0359475	0.00476531	0	0.156006	0.0100155	0.0328731	0	0.0961243	0.0307456	0.0224232	0.0154811	0	0.0259325	0.00987329	0	0	0.0886307	0	0.0810432	0.0971157	0.11226	0.00581395	0	0.0048605	0.00721215	0	0	0.00334314	0.00545316	0	0	0	0	0	0	0.0108879	0	0	0.0192345	0.0146081	0.0494017
OTU_1575	Bacteria;Firmicutes;Clostridia;Oscillospirales;Oscillospiraceae;Papillibacter;unknown species	0.0141543	0.00442302	0	0	0.00945224	0.00949037	0.00798531	0.023965	0	0.00822132	0.00458842	0.020031	0.0140885	0.0246812	0	0.0409941	0.0149488	0	0	0.00432208	0.0065822	0	0.0190942	0	0.0114949	0.00736757	0.00971157	0.00774204	0.00581395	0.00909339	0	0	0.00601106	0.00886054	0.0100294	0.0109063	0.00968664	0.00633312	0.011989	0.00573033	0.00447047	0.0051096	0.00544395	0.0040016	0.00514086	0	0	0
OTU_1578	Bacteria;Firmicutes;Clostridia;Oscillospirales;Oscillospiraceae;Oscillibacter;unknown species	0.00471809	0.0309611	0	0.00592803	0.0141784	0.0189807	0.00798531	0.0179738	0.0285919	0	0.0412958	0.0100155	0.00469616	0.0329083	0.00384497	0.0153728	0.0074744	0	0.0147001	0.0129662	0.0131644	0	0.00763767	0.128022	0.00574746	0.0442054	0.0388463	0	0.0116279	0.00454669	0.019442	0.0144243	0.00601106	0.00886054	0.0100294	0.00545316	0	0	0.0199816	0	0.0223524	0	0.0272198	0.020008	0.0154226	0	0.0474764	0.0109782
OTU_1579	Bacteria;Firmicutes;Clostridia;Lachnospirales;Lachnospiraceae;unknown genus;unknown species	0.00943619	0.0486532	0	0.00592803	0.0519873	0.00474518	0.0279486	0.0299563	0.0238265	0	0.00917684	0	0.0234808	0	0	0	0.0523208	0.0541838	0.0196002	0.0432208	0.0526576	0.0328808	0.0496448	0	0	0.00736757	0.0874041	0.0232261	0.0406977	0	0	0	0	0	0	0.00545316	0	0	0	0	0	0	0.00544395	0	0	0	0	0
OTU_1582	Bacteria;Firmicutes;Clostridia;Lachnospirales;Lachnospiraceae;Tyzzerella;unknown species	0.00471809	0.0221151	0	0.0118561	0.0189045	0.0379615	0.00798531	0.0119825	0.00953062	0.0287746	0.0137653	0.020031	0.0140885	0.00411353	0.00768994	0.00512426	0.0074744	0	0.0147001	0.00864416	0.0164555	0.00939452	0.022913	0	0.00574746	0.00736757	0.00971157	0.0193551	0.0116279	0	0	0	0	0	0	0	0	0	0	0	0	0	0	0	0	0	0	0
OTU_1596	Bacteria;Firmicutes;Clostridia;Lachnospirales;Lachnospiraceae;Blautia;unknown species	0	0.0619222	0	0.0592803	0.17014	0.00474518	0.0399265	0.023965	0.0857756	0	0.188125	0	0.028177	0	0.199938	0	0.0448464	0.0464432	0.00490004	0	0.0032911	0	0.00763767	0.0246196	0	0.00736757	0.116539	0	0.0406977	0	0	0	0	0	0	0	0	0	0	0	0	0	0	0	0	0	0	0
OTU_1601	Bacteria;Firmicutes;Bacilli;Lactobacillales;Lactobacillaceae;Limosilactobacillus;unknown species	0	0	0	0	0	0.00474518	0	0	0	0	0	0	0	0	0	0.00512426	0	0	0	0	0	0	0	0	0	0	0	0	0	0.00454669	0.0048605	0	0.0601106	0	0	0	0.00484332	0.050665	0	0.0630336	0.0134114	0	0.00544395	0.0040016	0	0	0.0109561	0
OTU_1617	Bacteria;Firmicutes;Clostridia;Lachnospirales;Lachnospiraceae;CHKCI001;unknown species	0.0188724	0.0265381	0.0345662	0.0296402	0	0.00474518	0.0279486	0.023965	0	0.0287746	0	0.0300466	0.00469616	0.0164541	0	0.0307456	0.0224232	0.0154811	0.00980008	0	0	0.0234863	0	0	0	0	0	0	0	0.0500136	0.068047	0.00721215	0.0300553	0.248095	0.00334314	0.0109063	0.00968664	0	0.0199816	0.00573033	0.00447047	0.0306576	0	0	0.035986	0.00641149	0.00730407	0.0164672
OTU_1619	Bacteria;Firmicutes;Clostridia;Oscillospirales;Butyricicoccaceae;Butyricicoccus;Multi-affiliation	0	0	0	0	0	0.0142356	0.0159706	0.00599125	0.00476531	0.00411066	0.00458842	0.00500776	0	0.00411353	0	0.0819882	0.0149488	0	0.0343003	0.0216104	0.0131644	0.0328808	0.00763767	0	0	0	0.0194231	0	0	0	0	0	0	0	0	0	0.00484332	0	0	0	0	0	0	0	0.0257043	0	0	0
OTU_1623	Bacteria;Firmicutes;Clostridia;Lachnospirales;Lachnospiraceae;[Ruminococcus] torques group;Ruminococcus sp.	0.12267	0.0442302	0.0518493	0.160057	0.122879	0.0664326	0.0958237	0.101851	0.0571837	0.024664	0.0688263	0.020031	0.0140885	0.0205677	0.130729	0.0204971	0.0074744	0.0154811	0.0833007	0.0561871	0.00987329	0.0751562	0.0381883	0.0295436	0	0.0663081	0.0582694	0.139357	0.122093	0.00454669	0.00972101	0.0180304	0	0	0.00668628	0.0163595	0.0193733	0	0.011989	0	0	0.0357672	0.0163319	0.0080032	0.00514086	0	0.00730407	0
OTU_1630	Bacteria;Firmicutes;Clostridia;Clostridia vadinBB60 group;unknown family;unknown genus;unknown species	0.00471809	0.00442302	0.103699	0.112633	0.037809	0.00474518	0.123772	0.0359475	0.0667143	0.0452172	0.0137653	0.0350543	0.0657462	0.0370218	0.0845894	0.117858	0.037372	0.0232216	0.0588005	0.00864416	0.0362021	0.0281836	0.0267318	0.068935	0.0977068	0.0147351	0.0194231	0.0193551	0.0581395	0	0	0	0	0.0886054	0	0.0109063	0	0	0.00399632	0	0	0	0	0	0	0	0	0
OTU_1632	Bacteria;Proteobacteria;Gammaproteobacteria;Enterobacterales;Enterobacteriaceae;Multi-affiliation;Multi-affiliation	0	0	0.0172831	0.00592803	0	0	0	0	0	0	0.0367074	0.0550854	0.0187846	0	0.00768994	0.0153728	0.0074744	0	0.0147001	0.0388987	0.0032911	0	0.0572825	0	0.00574746	0.235762	0	0.00774204	0	0	0	0.0144243	0	0	0	0	0	0	0	0	0	0	0	0	0	0	0	0
OTU_1633	Bacteria;Firmicutes;Clostridia;Oscillospirales;Oscillospiraceae;Oscillibacter;unknown species	0	0	0	0	0	0	0	0	0	0	0	0	0	0	0	0	0	0	0	0	0	0	0	0	0	0	0	0	0	0	0.0048605	0	0.0300553	0	0.00668628	0.00545316	0	0.0126662	0	0	0	0	0.00544395	0.0080032	0	0	0.0255642	0
OTU_1637	Bacteria;Firmicutes;Bacilli;Lactobacillales;Lactobacillaceae;Lactobacillus;Multi-affiliation	0	0	0	0	0	0	0	0	0	0	0	0	0	0	0	0	0	0	0	0	0	0	0	0	0	0	0	0	0	0.0272802	0	0	0	0	0	0.0163595	0.00968664	0	0	0.017191	0.00447047	0.0817536	0.0381077	0.0080032	0.0771129	0	0.0839968	0.00548908
OTU_1654	Bacteria;Firmicutes;Bacilli;Bacillales;Bacillaceae;Multi-affiliation;Multi-affiliation	0.00471809	0.0221151	0	0	0.00472612	0	0.011978	0	0	0.0164426	0.00458842	0.00500776	0.0140885	0	0.00384497	0.00512426	0.0224232	0	0.0196002	0.00864416	0.0230377	0	0.00381883	0.00984785	0.00574746	0.00736757	0	0.0503232	0	0.00909339	0.0048605	0.0432729	0.0120221	0.0354421	0.0100294	0.0218126	0.00484332	0	0.0319706	0	0	0.0102192	0.0217758	0	0.0154226	0.0192345	0.00730407	0.0164672
OTU_1656	Bacteria;Firmicutes;Clostridia;Oscillospirales;Ruminococcaceae;DTU089;unknown species	0	0.0176921	0.0518493	0.00592803	0.00945224	0.00949037	0.00798531	0	0.00476531	0.00411066	0.0183537	0.0100155	0	0.0123406	0.0653645	0.0153728	0	0.0154811	0.00490004	0.00864416	0.0065822	0.00939452	0.0114565	0.0393914	0.0172424	0.0221027	0	0.00387102	0.00581395	0.00454669	0.019442	0.0144243	0.0721327	0.0265816	0.0200588	0	0.01453	0	0.0239779	0.00573033	0.0223524	0.0051096	0.00544395	0.0040016	0	0.00641149	0.00730407	0
OTU_1657	Bacteria;Firmicutes;Clostridia;Lachnospirales;Lachnospiraceae;Eisenbergiella;unknown species	0	0.00884603	0	0	0.0189045	0.0284711	0	0.0119825	0.00476531	0.024664	0.0688263	0.0450699	0.028177	0.0123406	0.00768994	0	0	0	0	0	0	0	0.00381883	0.00492393	0	0	0	0	0	0	0	0.0252425	0.0721327	0.00886054	0.103637	0	0	0.0886637	0	0	0.0447047	0.0408768	0	0.164066	0	0	0	0.0109782
OTU_1669	Bacteria;Firmicutes;Clostridia;Lachnospirales;Lachnospiraceae;unknown genus;unknown species	0	0	0	0	0	0	0	0	0	0	0	0	0	0	0.0461396	0.0307456	0	0.0154811	0.00490004	0.0172883	0.0032911	0.00469726	0.00381883	0	0	0.00736757	0	0.00387102	0	0.0272802	0	0.00721215	0	0	0	0.0218126	0	0	0.011989	0	0.00894095	0	0.0163319	0	0.0102817	0.025646	0.0109561	0.00548908
OTU_1695	Bacteria;Firmicutes;Clostridia;Clostridiales;Clostridiaceae;Clostridium sensu stricto 1;Multi-affiliation	0	0	0	0	0	0	0	0	0	0.00822132	0	0	0	0	0	0	0	0	0.0588005	0	0	0	0.00763767	0	0	0.0147351	0	0	0	0	0.0145815	0.0576972	0	0	0	0	0.00484332	0	0.00799265	0	0	0	0.0108879	0	0	0	0.00365203	0
OTU_1707	Bacteria;Firmicutes;Clostridia;Oscillospirales;Butyricicoccaceae;Butyricicoccus;unknown species	0	0.00442302	0	0.0533523	0	0	0	0.00599125	0.0190612	0.024664	0.0504726	0.00500776	0.00939232	0.0123406	0.0346047	0.00512426	0	0	0	0.0216104	0	0.018789	0.00381883	0.00984785	0	0.0294703	0	0.00774204	0.0406977	0	0	0	0	0	0	0	0	0	0	0	0	0	0	0	0	0	0	0
OTU_1718	Bacteria;Firmicutes;Clostridia;Lachnospirales;Lachnospiraceae;[Ruminococcus] torques group;unknown species	0.00471809	0	0.0172831	0.0118561	0.0141784	0.00949037	0.0359339	0	0	0.0575492	0.00458842	0.0150233	0.00939232	0.0164541	0.0346047	0.0256213	0.0074744	0.00774054	0.0343003	0.00432208	0.0032911	0.018789	0.0267318	0	0.126444	0.0294703	0	0	0.00581395	0	0	0	0	0	0	0	0.01453	0	0.00399632	0	0	0	0	0	0	0	0	0.00548908
OTU_1722	Bacteria;Firmicutes;Clostridia;Lachnospirales;Lachnospiraceae;GCA-900066575;unknown species	0.0424628	0.0663453	0.138265	0.00592803	0.0189045	0.00949037	0	0.0419388	0.0238265	0	0	0	0	0	0	0	0	0	0	0	0	0	0	0	0	0	0	0	0	0.0272802	0	0	0	0	0	0	0	0	0	0	0.00447047	0	0	0	0	0	0	0
OTU_1724	Bacteria;Firmicutes;Clostridia;Clostridia vadinBB60 group;unknown family;unknown genus;unknown species	0	0.0309611	0	0.00592803	0.00472612	0	0.00798531	0.00599125	0.00476531	0	0	0.0250388	0.0375693	0.0987248	0.0192249	0.0358698	0.0224232	0.0387027	0	0.0216104	0.0197466	0	0.00381883	0.0295436	0	0.00736757	0.0291347	0	0.0232558	0	0	0	0	0	0	0	0	0	0	0	0	0	0	0	0	0	0	0
OTU_1725	Bacteria;Firmicutes;Bacilli;Lactobacillales;Lactobacillaceae;Limosilactobacillus;Lactobacillus ingluviei	0	0	0	0	0	0	0	0	0	0	0	0	0	0	0	0	0	0	0	0	0	0	0	0	0	0	0	0	0	0	0	0	0	0	0	0	0	0	0	0	0	0	0	0	0.0616903	0	0	0.071358
OTU_1731	Bacteria;Firmicutes;Clostridia;Lachnospirales;Lachnospiraceae;unknown genus;unknown species	0	0.00884603	0.0691324	0.0474243	0.0189045	0.0189807	0.00399265	0.0119825	0.0142959	0.0164426	0.00458842	0.00500776	0.00939232	0.0246812	0.0115349	0.0204971	0.0074744	0.0232216	0.00980008	0.0302546	0.032911	0.0140918	0.0190942	0.0393914	0.0402322	0.0294703	0.0194231	0.00774204	0.0116279	0.00454669	0	0.0180304	0	0.00886054	0	0.0109063	0.00484332	0	0.011989	0.00573033	0.00447047	0.0204384	0.0108879	0	0.00514086	0	0	0.00548908
OTU_1739	Bacteria;Firmicutes;Clostridia;Oscillospirales;Ruminococcaceae;Subdoligranulum;unknown species	0	0	0	0	0	0	0	0	0	0	0	0	0	0	0	0	0	0	0	0	0	0	0	0	0	0	0	0	0	0	0	0.00360607	0	0	0	0.316283	0	0	0	0	0	0	0.0816593	0	0	0.012823	0	0.00548908
OTU_1752	Bacteria;Firmicutes;Clostridia;Lachnospirales;Lachnospiraceae;[Ruminococcus] torques group;unknown species	0.00943619	0	0.0864155	0.0237121	0.0425351	0.052197	0.0359339	0.0179738	0.00476531	0.0411066	0	0.0450699	0.00939232	0.0740436	0.0153799	0.0204971	0.0074744	0.00774054	0.0294002	0.0432208	0.0230377	0.0563671	0.00381883	0.0147718	0.0517271	0.0221027	0	0.00774204	0.00581395	0.00454669	0	0.0180304	0.00601106	0	0	0	0.0242166	0	0.011989	0.00573033	0.00447047	0.0051096	0.00544395	0.0040016	0.00514086	0	0	0.0109782
OTU_1755	Bacteria;Firmicutes;Clostridia;Lachnospirales;Lachnospiraceae;Multi-affiliation;Multi-affiliation	0.00471809	0.0221151	0	0.0296402	0.0141784	0.00949037	0.00798531	0	0.00476531	0	0	0.0100155	0.0140885	0	0.0115349	0.0461184	0.0896928	0.0696648	0.00490004	0.0172883	0.0164555	0.0234863	0.0114565	0.00492393	0.0229898	0.00736757	0.00971157	0.0348392	0.00581395	0	0	0	0	0	0	0	0.00484332	0	0	0	0	0	0	0	0	0	0.0146081	0
OTU_1760	Bacteria;Firmicutes;Clostridia;Oscillospirales;Oscillospiraceae;unknown genus;unknown species	0.0188724	0.00884603	0.0691324	0.0296402	0.037809	0.00474518	0.00798531	0.0119825	0.00476531	0.0657705	0	0.0250388	0.0328731	0.0863842	0.00768994	0.0153728	0.0074744	0	0	0.00432208	0.00987329	0.00469726	0	0.00492393	0	0	0	0	0	0.00454669	0.038884	0.0108182	0	0.0265816	0	0	0	0.00633312	0.00799265	0.00573033	0	0	0	0	0	0.00641149	0.00365203	0
OTU_1764	Bacteria;Firmicutes;Clostridia;Lachnospirales;Lachnospiraceae;Shuttleworthia;unknown species	0	0.0353841	0	0.00592803	0.0189045	0.00949037	0.0199633	0.0119825	0.00953062	0.00822132	0.0183537	0.020031	0.0375693	0	0.0384497	0.0153728	0.0074744	0.0154811	0.0392003	0.0129662	0.0131644	0.00939452	0	0.00984785	0.0172424	0.0221027	0.00971157	0.0270971	0.00581395	0.0181868	0	0.0180304	0	0	0	0	0.01453	0.0126662	0	0	0.00447047	0	0.00544395	0	0.00514086	0.025646	0.0109561	0.0109782
OTU_1766	Bacteria;Firmicutes;Clostridia;Lachnospirales;Lachnospiraceae;[Ruminococcus] torques group;unknown species	0.00471809	0.00442302	0.0172831	0	0.0236306	0.0332163	0	0	0.0428878	0	0.156006	0.0100155	0	0.00411353	0.0115349	0	0	0	0	0	0	0	0.0114565	0.00984785	0	0	0	0	0	0	0.00972101	0.00360607	0.0120221	0	0.0334314	0.00545316	0	0	0	0	0.00447047	0.0306576	0	0	0	0	0	0
OTU_1768	Bacteria;Firmicutes;Clostridia;Oscillospirales;Oscillospiraceae;Oscillibacter;unknown species	0	0	0	0	0	0	0	0	0	0	0	0	0	0	0	0	0	0	0	0	0	0	0	0	0	0	0	0	0	0	0.038884	0	0.0360664	0	0.0133726	0	0	0.0253325	0.00399632	0.00573033	0.0134114	0	0	0.020008	0	0	0.0328683	0.00548908
OTU_1773	Bacteria;Firmicutes;Clostridia;Lachnospirales;Lachnospiraceae;[Ruminococcus] torques group;unknown species	0	0	0	0	0	0	0	0	0	0	0	0	0	0.0370218	0	0.0204971	0	0.00774054	0.00490004	0	0.0032911	0.00939452	0	0.00492393	0	0	0	0	0.00581395	0.00909339	0	0.050485	0.00601106	0	0.00334314	0.0272658	0.0823364	0.132996	0.0679375	0.00573033	0.00447047	0.0051096	0	0.0040016	0.0154226	0.12823	0.00365203	0.0219563
OTU_1774	Bacteria;Firmicutes;Clostridia;Oscillospirales;Oscillospiraceae;Oscillibacter;unknown species	0.00943619	0.00442302	0.0172831	0	0.0283567	0.00474518	0.0159706	0.0119825	0	0	0.00917684	0	0.0140885	0.0287947	0.0192249	0	0	0.00774054	0	0.00864416	0.00987329	0	0.00763767	0.00492393	0.00574746	0.00736757	0.0194231	0.00387102	0	0.00454669	0.0243025	0.0180304	0	0	0	0.00545316	0	0	0.0199816	0	0	0	0	0	0	0	0.00365203	0
OTU_1780	Bacteria;Firmicutes;Clostridia;Oscillospirales;Oscillospiraceae;Oscillibacter;unknown species	0	0	0.0172831	0	0	0.00949037	0	0.00599125	0.00476531	0	0.0412958	0	0.00469616	0.00822707	0	0	0	0	0	0	0.0065822	0.00469726	0.00763767	0.0344675	0	0	0.0388463	0	0	0	0.0145815	0	0	0	0.00334314	0.0109063	0	0	0	0	0	0	0	0.0120048	0.0102817	0	0.0146081	0
OTU_1795	Bacteria;Firmicutes;Clostridia;Clostridia vadinBB60 group;unknown family;unknown genus;unknown species	0	0	0	0	0	0	0	0	0	0	0	0	0	0	0	0	0	0	0	0	0	0	0	0	0	0	0	0	0	0.00454669	0.058326	0.00360607	0.0240442	0.0443027	0.00334314	0.0163595	0.0193733	0.00633312	0.00399632	0.068764	0.0134114	0.0051096	0.0108879	0	0	0.012823	0.0109561	0.0164672
OTU_1803	Bacteria;Firmicutes;Clostridia;Oscillospirales;Oscillospiraceae;unknown genus;unknown species	0.00471809	0.00442302	0.0172831	0.00592803	0.00472612	0	0.011978	0.0179738	0.0190612	0.024664	0	0.0300466	0.0140885	0.0164541	0.0192249	0.0256213	0	0	0.0294002	0.00432208	0.00987329	0.00939452	0.0114565	0.00492393	0.0344847	0	0	0.00774204	0.0174419	0.00909339	0.0048605	0	0	0.00886054	0	0	0	0	0.00799265	0	0	0	0	0	0.0154226	0	0	0
OTU_1804	Bacteria;Firmicutes;Clostridia;Lachnospirales;Lachnospiraceae;[Ruminococcus] torques group;unknown species	0	0	0	0	0	0	0	0	0	0	0	0	0	0	0	0	0	0	0	0	0	0	0	0	0	0	0	0	0	0	0	0	0.0180332	0	0.18053	0	0	0.0316656	0	0	0.075998	0	0.00544395	0.0480192	0	0	0	0.00548908
OTU_1815	Bacteria;Firmicutes;Clostridia;Lachnospirales;Lachnospiraceae;Marvinbryantia;unknown species	0	0	0	0.00592803	0	0	0	0.0119825	0	0.0575492	0	0.0150233	0	0	0	0.0153728	0	0	0	0.0821195	0	0	0	0	0.0114949	0	0	0	0.0755814	0	0.048605	0	0	0	0	0	0.00484332	0	0.00399632	0	0	0.163507	0	0	0.035986	0	0.00365203	0.00548908
OTU_1817	Bacteria;Firmicutes;Clostridia;Lachnospirales;Lachnospiraceae;GCA-900066575;unknown species	0.00943619	0.00442302	0	0	0.00945224	0	0	0	0.00476531	0	0	0	0.00469616	0.0123406	0	0	0	0	0.0196002	0.00864416	0	0	0	0	0.00574746	0	0	0.00387102	0.00581395	0.0136401	0.019442	0	0.0180332	0.0443027	0.00668628	0.00545316	0.00484332	0.0126662	0.011989	0.017191	0.0223524	0.0357672	0.0108879	0.0040016	0.00514086	0.0384689	0.00730407	0.0274454
OTU_1820	Bacteria;Firmicutes;Clostridia;Lachnospirales;Lachnospiraceae;[Ruminococcus] torques group;Multi-affiliation	0.00471809	0	0.0518493	0.0237121	0.0141784	0.0284711	0.0199633	0	0	0.0452172	0	0.00500776	0	0.0329083	0.0807444	0.0358698	0	0.0154811	0.00980008	0.00864416	0.0230377	0.0234863	0.0343695	0.0541632	0.0229898	0.0147351	0	0.00387102	0.00581395	0	0	0	0	0	0	0	0.0387465	0	0.0399632	0	0.0134114	0.025548	0.0326637	0	0	0	0.0146081	0.0164672
OTU_1827	Bacteria;Firmicutes;Clostridia;Clostridia vadinBB60 group;unknown family;unknown genus;unknown species	0.00471809	0.0221151	0.0172831	0.0118561	0.00472612	0	0.0199633	0.00599125	0	0.012332	0	0.0250388	0.028177	0.0740436	0.0115349	0.0461184	0.0149488	0.0232216	0.00980008	0.00864416	0.0164555	0.00939452	0.0114565	0.0393914	0	0	0.0194231	0.00387102	0.00581395	0	0	0	0	0	0	0	0	0	0	0	0	0	0	0	0	0	0	0
OTU_1831	Bacteria;Firmicutes;Clostridia;Oscillospirales;Oscillospiraceae;UCG-005;unknown species	0	0.00884603	0.0172831	0.0296402	0.00472612	0.00949037	0.0239559	0	0.00953062	0.0287746	0	0.020031	0.0187846	0.0123406	0.00384497	0.0102485	0	0	0	0.0172883	0	0	0	0.00984785	0	0.00736757	0	0	0	0.00909339	0	0	0	0.0177211	0.00668628	0.0109063	0.00968664	0	0.00399632	0.00573033	0	0	0	0.0320128	0.0102817	0	0.00365203	0
OTU_1835	Bacteria;Firmicutes;Clostridia;Oscillospirales;Ruminococcaceae;Negativibacillus;unknown species	0	0.0221151	0.0172831	0.0474243	0.0141784	0.00949037	0.0159706	0.023965	0.0190612	0.00411066	0.0229421	0.00500776	0	0.0123406	0.0230698	0.00512426	0	0.00774054	0	0.0129662	0.00987329	0.0281836	0.00763767	0.0147718	0.0114949	0.0147351	0	0.00774204	0	0	0.019442	0.00360607	0	0	0.00334314	0	0.00968664	0	0	0.00573033	0	0	0.0326637	0.0040016	0	0.00641149	0.0109561	0.0109782
OTU_1845	Bacteria;Firmicutes;Bacilli;Bacillales;Bacillaceae;Multi-affiliation;Multi-affiliation	0.00471809	0.00884603	0	0	0.00472612	0	0.0159706	0.00599125	0.00953062	0.0205533	0	0.00500776	0.0328731	0.00822707	0.0230698	0	0.0224232	0.00774054	0.0245002	0	0.0296199	0	0	0.00984785	0.00574746	0.00736757	0	0.0387102	0	0.00454669	0.0243025	0.0180304	0.00601106	0.0531632	0.00334314	0	0.00968664	0	0.0159853	0	0.00447047	0	0.00544395	0	0.0308452	0.0192345	0.00365203	0.0219563
OTU_1846	Bacteria;Firmicutes;Clostridia;Lachnospirales;Lachnospiraceae;Multi-affiliation;Multi-affiliation	0	0	0	0	0	0	0	0	0	0.00411066	0	0	0	0.00411353	0	0	0	0	0	0	0	0	0	0	0	0	0	0	0	0.0227335	0	0.00360607	0.00601106	0	0	0.0218126	0.0290599	0.00633312	0	0.017191	0.0134114	0.0102192	0	0	0.00514086	0	0.0146081	0.0933143
OTU_1848	Bacteria;Firmicutes;Clostridia;Lachnospirales;Lachnospiraceae;unknown genus;unknown species	0.0283086	0.00884603	0.0518493	0.0533523	0.0472612	0.00949037	0.0439192	0.023965	0.00953062	0.00411066	0.0137653	0	0	0.00411353	0.0346047	0.00512426	0.0298976	0	0.0245002	0.0259325	0.0065822	0.0516699	0.00381883	0.0196957	0.00574746	0.0368378	0.00971157	0.0270971	0.0348837	0	0	0.00360607	0.00601106	0	0	0	0.00968664	0	0.00399632	0	0	0.0102192	0.00544395	0	0	0	0.00365203	0.00548908
OTU_1859	Bacteria;Firmicutes;Clostridia;Clostridia UCG-014;unknown family;unknown genus;unknown species	0.00943619	0.0309611	0.0345662	0.0237121	0.0141784	0.0237259	0.011978	0.023965	0.00476531	0.00822132	0.0183537	0.0150233	0.0187846	0.0370218	0.0422947	0.0256213	0.0298976	0.00774054	0.00490004	0.0172883	0.0032911	0	0.022913	0.103402	0.00574746	0	0.0291347	0	0.00581395	0.00454669	0	0.00360607	0	0	0	0.00545316	0	0	0	0	0	0	0.0163319	0	0.00514086	0	0	0.0164672
OTU_1864	Bacteria;Firmicutes;Clostridia;Oscillospirales;Ruminococcaceae;Faecalibacterium;unknown species	0.0141543	0.0751913	0	0.0533523	0.0519873	0.0616874	0.0758604	0.0359475	0.0810102	0	0.00458842	0	0.0328731	0	0.00384497	0	0.0672696	0.0774054	0.0588005	0.0605091	0.0756952	0.0469726	0.0611014	0	0	0.0294703	0.0971157	0.0154841	0.0348837	0	0	0	0	0	0	0	0	0	0	0	0	0	0	0	0	0	0	0
OTU_1865	Bacteria;Firmicutes;Clostridia;Lachnospirales;Lachnospiraceae;[Ruminococcus] torques group;unknown species	0	0	0	0	0.00472612	0.00949037	0.00399265	0	0	0.012332	0	0.00500776	0.00469616	0	0.00384497	0	0.0074744	0.00774054	0	0.0129662	0.0164555	0.00939452	0	0	0.00574746	0	0	0.00387102	0	0.00909339	0.0048605	0.0216364	0.0240442	0	0	0	0	0	0.011989	0.0114607	0	0.051096	0	0.0120048	0.00514086	0.012823	0	0.00548908
OTU_1871	Bacteria;Firmicutes;Clostridia;Oscillospirales;Oscillospiraceae;unknown genus;unknown species	0.00471809	0.0309611	0	0	0	0	0.0199633	0.0299563	0.0333572	0.0575492	0.00917684	0.0350543	0.0375693	0.061703	0.0269148	0.0153728	0	0	0.00980008	0.00432208	0.0032911	0.00469726	0.0114565	0	0.0517271	0	0	0.0116131	0.0290698	0.00454669	0.0048605	0.0252425	0	0	0	0.0109063	0	0	0.011989	0.00573033	0	0	0	0	0.0102817	0.0384689	0	0
OTU_1875	Bacteria;Firmicutes;Clostridia;Lachnospirales;Lachnospiraceae;[Ruminococcus] torques group;unknown species	0	0	0.0172831	0	0	0.00474518	0	0	0.00476531	0	0.00458842	0	0	0	0	0	0	0	0	0	0	0	0	0	0	0	0	0	0	0	0.0048605	0	0.0120221	0	0.0534902	0	0	0.0189994	0.0159853	0	0.111762	0.0153288	0.0163319	0.12405	0	0	0	0.00548908
OTU_1876	Bacteria;Firmicutes;Bacilli;Lactobacillales;Lactobacillaceae;Ligilactobacillus;Multi-affiliation	0	0	0	0.0118561	0	0.00949037	0.00399265	0	0.0524184	0.012332	0	0	0.00469616	0	0.00384497	0.0666154	0	0.00774054	0.00490004	0	0.0065822	0.00469726	0	0	0.0172424	0.0368378	0	0	0	0	0	0	0	0	0	0	0.00968664	0.0126662	0	0	0	0	0	0	0	0	0.00365203	0
OTU_1878	Bacteria;Firmicutes;Clostridia;Lachnospirales;Lachnospiraceae;unknown genus;Multi-affiliation	0.00471809	0.00442302	0	0.0296402	0.00945224	0.0142356	0.00798531	0.023965	0.00953062	0.00822132	0.0183537	0	0.00939232	0.00411353	0.0153799	0.00512426	0.0074744	0	0.0147001	0.00864416	0	0.0281836	0.00763767	0.00492393	0	0	0.00971157	0	0.0581395	0	0	0.00360607	0	0	0	0.00545316	0	0	0	0	0.00447047	0.0102192	0	0	0.00514086	0	0.00365203	0.00548908
OTU_1883	Bacteria;Proteobacteria;Gammaproteobacteria;Enterobacterales;Enterobacteriaceae;Escherichia-Shigella;Multi-affiliation	0.00471809	0	0.0172831	0.00592803	0.0141784	0.00949037	0	0	0	0	0.0412958	0.0350543	0.0140885	0.0164541	0.00384497	0.0256213	0	0.00774054	0.00490004	0	0.0032911	0.00939452	0.0190942	0.0147718	0.0114949	0.00736757	0	0	0	0.00454669	0.0340235	0.0252425	0.0300553	0	0	0	0.0290599	0.00633312	0.00799265	0	0.00447047	0	0.0163319	0	0.00514086	0	0	0.00548908
OTU_1897	Bacteria;Firmicutes;Clostridia;Oscillospirales;Ruminococcaceae;Subdoligranulum;unknown species	0.00943619	0.0221151	0.0345662	0.0414962	0.0472612	0.12812	0.0279486	0.125816	0.0571837	0	0.0412958	0	0	0	0.00768994	0	0.0149488	0.0851459	0.0147001	0.0561871	0.105315	0.00469726	0.106927	0.0295436	0	0.162086	0.291347	0.00774204	0.122093	0	0	0	0	0	0	0.0109063	0	0	0	0	0	0	0	0	0	0	0	0
OTU_1910	Bacteria;Firmicutes;Clostridia;Oscillospirales;Oscillospiraceae;Oscillibacter;unknown species	0.00471809	0.00442302	0.0172831	0.00592803	0.0236306	0.0142356	0.0159706	0.04793	0.0142959	0.0205533	0	0.0300466	0.0234808	0.0246812	0.0230698	0.0102485	0.0074744	0.00774054	0.0196002	0.00432208	0	0.00939452	0.00763767	0	0.0229898	0	0.0291347	0	0.0116279	0	0.0048605	0.0144243	0	0.00886054	0	0.0163595	0.00968664	0	0.00399632	0	0	0	0	0	0	0	0	0.00548908
OTU_1921	Bacteria;Firmicutes;Clostridia;Oscillospirales;Ruminococcaceae;Faecalibacterium;unknown species	0	0.0265381	0	0.00592803	0.0236306	0.0237259	0.0159706	0.0119825	0.0428878	0	0.0412958	0	0.0187846	0	0	0	0.0224232	0.0851459	0.00980008	0.0432208	0.0460754	0.0234863	0.0152753	0	0	0.0663081	0.00971157	0.0309681	0	0	0	0	0	0	0	0	0	0	0	0	0	0	0	0	0	0	0	0
OTU_1933	Bacteria;Firmicutes;Clostridia;Lachnospirales;Lachnospiraceae;Fusicatenibacter;unknown species	0.00943619	0	0.0172831	0.0118561	0	0	0.0239559	0	0	0.00411066	0	0.0100155	0.0187846	0.061703	0.0346047	0.0204971	0.0074744	0.00774054	0	0.0129662	0.0197466	0	0	0.0246196	0	0.00736757	0	0	0	0.0318269	0	0.00360607	0	0.00886054	0	0.0163595	0.00968664	0	0.011989	0	0.0134114	0	0.0108879	0	0	0	0.0146081	0.00548908
OTU_1950	Bacteria;Firmicutes;Clostridia;Lachnospirales;Lachnospiraceae;Lachnoclostridium;Eubacterium sp.	0	0	0	0	0	0	0	0	0.00476531	0	0	0.00500776	0.00469616	0	0	0.0102485	0	0	0.00490004	0	0.0032911	0	0	0	0	0	0.00971157	0.0116131	0	0	0.019442	0	0	0	0.00334314	0.00545316	0	0.0126662	0.011989	0	0.0134114	0.0102192	0.00544395	0	0.00514086	0.012823	0.0255642	0.0109782
OTU_1966	Bacteria;Firmicutes;Clostridia;Lachnospirales;Lachnospiraceae;unknown genus;Multi-affiliation	0.00943619	0.0309611	0	0	0.0236306	0.0189807	0.011978	0.00599125	0.0190612	0	0.0412958	0	0.0187846	0	0.0269148	0	0	0.00774054	0	0.0129662	0.0065822	0	0.0114565	0.0344675	0	0.0147351	0.0388463	0.0425812	0	0	0	0	0	0	0	0	0	0	0	0	0	0	0	0	0	0	0	0
OTU_1984	Bacteria;Firmicutes;Clostridia;Lachnospirales;Lachnospiraceae;[Ruminococcus] torques group;unknown species	0	0	0	0	0	0.00949037	0	0.00599125	0.00476531	0.0205533	0.0229421	0.0450699	0	0.0164541	0	0	0	0	0	0	0	0	0.00381883	0	0	0	0	0	0	0	0	0.0144243	0.0420774	0.00886054	0.0501471	0	0	0.050665	0	0	0.0447047	0.0153288	0	0.0480192	0	0	0	0.00548908
OTU_1992	Bacteria;Firmicutes;Bacilli;Erysipelotrichales;Erysipelotrichaceae;unknown genus;Clostridiales bacterium 60-7e	0.00471809	0	0	0	0	0	0	0	0	0.00411066	0	0.0100155	0	0.00411353	0.00384497	0.00512426	0	0.00774054	0	0	0	0.00469726	0	0.00492393	0	0	0	0	0	0.00454669	0.0048605	0.00360607	0.0180332	0.0177211	0.0434608	0	0.00968664	0.0126662	0	0.00573033	0.0268228	0.025548	0.0435516	0.0040016	0	0.00641149	0.00730407	0.0164672
OTU_1994	Bacteria;Firmicutes;Clostridia;Oscillospirales;Ruminococcaceae;Negativibacillus;unknown species	0.0283086	0.0265381	0	0.0414962	0.0189045	0.0379615	0.0319412	0.0179738	0.0524184	0	0.0183537	0	0.0234808	0	0	0	0.0074744	0.0232216	0.00980008	0.0129662	0.00987329	0.018789	0.0267318	0.00984785	0	0.0368378	0.0194231	0.0116131	0	0	0.0048605	0	0	0	0	0.00545316	0	0	0	0	0	0	0	0	0	0	0	0
OTU_1996	Bacteria;Firmicutes;Clostridia;Oscillospirales;Oscillospiraceae;unknown genus;unknown species	0.00943619	0.0132691	0.0345662	0.0355682	0.0283567	0.00474518	0.0359339	0.0179738	0.0142959	0.024664	0.00458842	0.0150233	0.0422654	0.0287947	0.00768994	0.0153728	0	0.0232216	0.00980008	0.00432208	0.0131644	0.00939452	0.0267318	0.0196957	0.0287373	0.0147351	0.00971157	0.0193551	0.0348837	0.00909339	0.0340235	0.0216364	0	0.00886054	0.00334314	0.0272658	0	0	0.0199816	0.0114607	0.00894095	0	0	0	0.0102817	0.025646	0.0146081	0.00548908
OTU_2005	Bacteria;Firmicutes;Clostridia;Oscillospirales;Oscillospiraceae;unknown genus;Clostridium sp.	0	0	0	0	0	0	0	0	0	0	0	0	0	0	0	0	0	0	0	0	0	0	0	0	0	0	0	0	0	0.0545603	0.038884	0.0252425	0.0360664	0.0177211	0.0100294	0.0109063	0.0726498	0	0.0319706	0.0974156	0.00447047	0.0051096	0.00544395	0.0040016	0.0411269	0.0897609	0	0.0274454
OTU_2008	Bacteria;Firmicutes;Clostridia;Lachnospirales;Lachnospiraceae;Fusicatenibacter;unknown species	0.0283086	0	0	0.0533523	0	0.00474518	0.011978	0	0.0142959	0	0.0412958	0	0.0140885	0.0123406	0.0999692	0.0307456	0	0.0232216	0.00490004	0.0216104	0.0065822	0.0234863	0.00763767	0.0147718	0	0.00736757	0	0.0116131	0.0174419	0	0	0.0180304	0	0	0	0.0327189	0.00484332	0	0.011989	0	0.00894095	0	0.0108879	0	0.0565495	0.00641149	0.0219122	0.0109782
OTU_2013	Bacteria;Firmicutes;Clostridia;Lachnospirales;Lachnospiraceae;[Ruminococcus] torques group;unknown species	0	0	0.0345662	0.0237121	0.00945224	0.00474518	0.00798531	0	0.00953062	0.00822132	0.00458842	0.00500776	0.00939232	0.0534759	0.0269148	0.0102485	0.0149488	0.0154811	0.0637005	0	0.0164555	0.0281836	0.0114565	0.0147718	0.0287373	0.0221027	0	0.00774204	0.0290698	0.00909339	0.00972101	0.00360607	0.0180332	0	0.0100294	0	0.0339032	0.00633312	0.0519522	0.0114607	0.0223524	0.0204384	0.00544395	0.0040016	0.0102817	0.012823	0.0182602	0.0274454
OTU_2034	Bacteria;Firmicutes;Clostridia;Lachnospirales;Lachnospiraceae;Shuttleworthia;unknown species	0.00471809	0.0221151	0.0345662	0.0296402	0.0189045	0.0237259	0.0159706	0.00599125	0.0190612	0.0698812	0.0229421	0.0550854	0.0234808	0.0246812	0.0307598	0.00512426	0.0074744	0.0154811	0.0392003	0.0388987	0.0559487	0.0234863	0.0152753	0.00984785	0.0114949	0.00736757	0	0.0193551	0.0116279	0.00909339	0	0.0180304	0.0480885	0	0.023402	0.00545316	0.00484332	0.0189994	0.00399632	0	0.00447047	0.0204384	0	0.0320128	0.035986	0.012823	0.0109561	0.0109782
OTU_2041	Bacteria;Firmicutes;Clostridia;Oscillospirales;Ruminococcaceae;Faecalibacterium;unknown species	0.0188724	0.0132691	0.0172831	0.0118561	0.00945224	0.0284711	0.0159706	0	0.0142959	0	0.0137653	0	0.0234808	0	0	0	0.0224232	0.0464432	0.00980008	0.00432208	0.0032911	0.0375781	0.0420072	0	0	0.0442054	0.0388463	0.0154841	0	0	0	0	0	0	0	0	0	0	0	0	0	0	0	0	0	0	0	0
OTU_2048	Bacteria;Firmicutes;Clostridia;Clostridia UCG-014;unknown family;unknown genus;unknown species	0.0330267	0.0221151	0.0691324	0	0.0567135	0	0.0239559	0.113834	0.0428878	0	0	0.0250388	0	0.0123406	0	0.00512426	0.0149488	0.0309621	0.0196002	0	0.0131644	0.10334	0.0305507	0	0.0402322	0.0589405	0	0.0541942	1.26163	0	0	0	0	0	0	0	0	0	0	0	0	0	0	0	0	0	0	0
OTU_2049	Bacteria;Firmicutes;Clostridia;Lachnospirales;Lachnospiraceae;unknown genus;unknown species	0.0188724	0.0132691	0	0.0118561	0.0236306	0.00474518	0.011978	0.0119825	0.00953062	0.0205533	0	0.00500776	0.00469616	0	0.0269148	0.00512426	0.0149488	0.00774054	0.00980008	0.0216104	0.0032911	0.0281836	0	0.0246196	0.0287373	0.0294703	0	0.0193551	0.0116279	0.00454669	0.0437445	0.00360607	0	0	0	0.0272658	0.00484332	0.0126662	0.0199816	0.0229213	0.00447047	0.0102192	0.0272198	0.0280112	0.0102817	0.0320574	0.0146081	0.0219563
OTU_2051	Bacteria;Firmicutes;Clostridia;Oscillospirales;Oscillospiraceae;Oscillibacter;unknown species	0	0	0	0	0	0	0	0	0	0	0	0	0	0	0	0	0	0	0	0	0	0	0	0	0	0	0	0	0	0	0.019442	0.00360607	0.0601106	0	0.0267451	0.0272658	0.00484332	0.0253325	0.00399632	0.0114607	0.0134114	0	0.0163319	0.0040016	0	0	0.00730407	0.0658689
OTU_2056	Bacteria;Firmicutes;Clostridia;Oscillospirales;Oscillospiraceae;Oscillibacter;unknown species	0	0	0	0	0	0	0	0	0	0	0	0	0	0	0	0	0	0	0	0	0	0	0	0	0	0	0	0	0	0	0.00972101	0	0.00601106	0	0.0200588	0.00545316	0.00484332	0.0189994	0	0.0114607	0.00447047	0	0.00544395	0.0160064	0	0	0.0219122	0.0219563
OTU_2062	Bacteria;Proteobacteria;Gammaproteobacteria;Enterobacterales;Enterobacteriaceae;Escherichia-Shigella;Escherichia coli	0.00471809	0	0.0518493	0.00592803	0.0141784	0	0	0.0179738	0	0.00411066	0.0367074	0.020031	0.00939232	0.0164541	0	0.0307456	0	0	0	0	0.0032911	0.00469726	0.0305507	0.0246196	0.0172424	0	0	0	0	0.00454669	0.048605	0.0216364	0.0120221	0	0.0100294	0	0.0242166	0	0.0159853	0.0114607	0	0	0.00544395	0	0	0.00641149	0.00365203	0.00548908
OTU_2066	Bacteria;Firmicutes;Clostridia;Oscillospirales;Ruminococcaceae;unknown genus;unknown species	0.0188724	0.00442302	0.0345662	0	0	0.00949037	0.00399265	0	0	0.00822132	0	0.0100155	0.00469616	0.0205677	0.0153799	0.0512426	0	0	0	0	0	0.0140918	0.00381883	0.00492393	0.0459797	0	0	0.00774204	0	0	0	0	0.00601106	0.0177211	0.0434608	0	0.0193733	0.0189994	0.00399632	0.017191	0.00894095	0.0051096	0	0	0	0	0	0
OTU_2067	Bacteria;Firmicutes;Clostridia;Lachnospirales;Lachnospiraceae;Multi-affiliation;Multi-affiliation	0	0	0	0.0177841	0.00945224	0	0.00798531	0.00599125	0.00953062	0	0.0412958	0	0.00469616	0	0.0499846	0	0.0224232	0	0	0	0	0	0	0.00984785	0	0	0.00971157	0	0.0174419	0	0	0	0	0	0	0	0	0	0	0	0	0	0	0	0	0	0	0
OTU_2072	Bacteria;Firmicutes;Clostridia;Lachnospirales;Lachnospiraceae;[Ruminococcus] torques group;unknown species	0	0.00884603	0	0	0	0.00474518	0	0	0.00953062	0.00822132	0.0412958	0.0450699	0.0140885	0.0246812	0.0115349	0	0	0	0	0	0.00987329	0	0.00763767	0.00492393	0	0.00736757	0	0	0	0	0	0	0.126232	0.0177211	0.280824	0	0	0.10133	0.011989	0.017191	0.111762	0.0357672	0.0272198	0.228091	0.00514086	0	0	0.0219563
OTU_2079	Bacteria;Firmicutes;Clostridia;Lachnospirales;Lachnospiraceae;Multi-affiliation;Multi-affiliation	0	0	0	0	0	0	0	0	0	0.0452172	0	0.00500776	0	0	0	0.00512426	0	0	0	0	0	0	0	0	0	0	0	0	0	0	0.0048605	0	0.0240442	0	0	0.0109063	0.106553	0.0759975	0.00799265	0.0573033	0.00894095	0.0204384	0	0	0.00514086	0	0	0.0329345
OTU_2080	Bacteria;Firmicutes;Clostridia;Lachnospirales;Lachnospiraceae;unknown genus;unknown species	0.00471809	0.0265381	0.0518493	0.0177841	0.00945224	0.0284711	0.0718678	0.0179738	0.0142959	0.0287746	0	0.0400621	0.00939232	0.00411353	0.0346047	0	0.0074744	0.00774054	0.00980008	0.0172883	0.0065822	0.0140918	0	0.00492393	0.0114949	0.0368378	0.0194231	0.0193551	0.0232558	0.00454669	0.0243025	0.00360607	0.0180332	0.0354421	0.0100294	0.0109063	0.0339032	0	0.011989	0.0114607	0	0.0459864	0	0	0.0154226	0	0	0
OTU_2083	Bacteria;Firmicutes;Clostridia;Lachnospirales;Lachnospiraceae;unknown genus;unknown species	0.00471809	0.00884603	0.0172831	0	0.0283567	0	0.00399265	0.0179738	0.00476531	0.0164426	0	0.020031	0.0187846	0	0.00384497	0	0	0	0.00490004	0.00864416	0.0296199	0	0	0	0.0287373	0	0	0.00774204	0	0.00909339	0.0243025	0.00721215	0.0120221	0.0177211	0.00668628	0	0.0387465	0.00633312	0.00399632	0.0286517	0.00447047	0.0919728	0	0.020008	0	0.00641149	0	0
OTU_2090	Bacteria;Firmicutes;Clostridia;Lachnospirales;Lachnospiraceae;Multi-affiliation;Multi-affiliation	0.00943619	0.00442302	0	0.00592803	0.0189045	0	0.0359339	0.0179738	0.0285919	0.0575492	0.00458842	0.0350543	0	0.0287947	0.0153799	0.0204971	0.0074744	0	0.00980008	0.00864416	0.0032911	0.00939452	0.0381883	0.00984785	0.0114949	0.0294703	0.0291347	0.0348392	0.0174419	0	0	0	0	0	0	0	0	0	0	0	0	0	0	0	0	0.00641149	0.00365203	0
OTU_2094	Bacteria;Firmicutes;Clostridia;Oscillospirales;Oscillospiraceae;unknown genus;Clostridium sp.	0	0	0	0	0	0	0	0	0	0	0	0	0	0	0	0	0	0	0	0	0	0	0	0	0	0	0	0	0	0.0318269	0.0437445	0.0324547	0.0540995	0	0	0.0327189	0.00484332	0.00633312	0.0599449	0.0573033	0.0178819	0	0.0163319	0	0.0102817	0.012823	0.00365203	0
OTU_2098	Bacteria;Firmicutes;Clostridia;Lachnospirales;Lachnospiraceae;[Ruminococcus] torques group;unknown species	0	0	0	0	0.0141784	0.0237259	0	0.00599125	0.0142959	0.0205533	0.055061	0.0100155	0	0	0.00384497	0	0	0	0	0	0	0	0	0.0147718	0	0	0	0	0	0	0	0	0.0240442	0	0.0334314	0	0	0.0189994	0	0	0.0938799	0.0204384	0.00544395	0.0880352	0	0	0	0.0109782
OTU_2101	Bacteria;Firmicutes;Clostridia;Lachnospirales;Lachnospiraceae;Multi-affiliation;Multi-affiliation	0	0	0	0	0	0	0	0	0.00953062	0	0	0	0	0.00411353	0.0115349	0.0102485	0	0.00774054	0.00490004	0	0.0032911	0	0	0	0	0	0	0	0.00581395	0.0272802	0	0.0108182	0	0	0	0.0109063	0.0581198	0.113996	0.0359669	0.00573033	0	0	0.00544395	0.020008	0.00514086	0.0705264	0	0.00548908
OTU_2116	Bacteria;Firmicutes;Clostridia;Lachnospirales;Lachnospiraceae;Fusicatenibacter;unknown species	0	0	0	0	0	0	0	0	0.00476531	0.00822132	0	0	0.00939232	0	0.0499846	0.0204971	0.0074744	0	0	0.00432208	0.0230377	0	0	0.00492393	0	0.00736757	0	0.00387102	0	0.0181868	0	0.00721215	0.0120221	0.00886054	0	0.0272658	0.00968664	0	0.0199816	0	0.0134114	0.0051096	0.0217758	0	0.0205634	0.012823	0.0401724	0.0384235
OTU_2122	Bacteria;Firmicutes;Clostridia;Lachnospirales;Lachnospiraceae;Blautia;unknown species	0	0	0	0	0	0	0	0	0	0.00411066	0	0	0	0	0	0	0	0	0	0	0	0	0	0	0	0	0	0	0	0	0.019442	0	0.0120221	0	0	0	0.0581198	0	0	0.120337	0.0134114	0.0153288	0	0	0	0	0	0.0548908
OTU_2130	Bacteria;Firmicutes;Bacilli;Lactobacillales;Enterococcaceae;Enterococcus;Multi-affiliation	0	0	0	0	0	0	0	0.00599125	0	0.258972	0	0	0	0	0	0.0102485	0	0	0.0245002	0	0	0	0.00763767	0	0	0.00736757	0	0	0	0	0	0	0	0	0	0	0	0	0.0599449	0	0	0	0	0	0	0	0	0
OTU_2132	Bacteria;Firmicutes;Clostridia;Peptostreptococcales-Tissierellales;Peptostreptococcaceae;Romboutsia;unknown species	0	0	0	0	0	0	0	0	0	0	0	0	0	0	0	0	0	0	0	0	0	0	0	0	0	0	0	0	0	0	0	0	0	0.00886054	0.0768922	0.00545316	0	0.00633312	0	0	0.0357638	0.0051096	0.0326637	0.040016	0	0	0.0292163	0
OTU_2133	Bacteria;Firmicutes;Clostridia;Lachnospirales;Lachnospiraceae;unknown genus;unknown species	0.00471809	0.0707683	0.0345662	0.00592803	0.00945224	0	0.0239559	0.04793	0.0142959	0.0493279	0	0.0150233	0.0234808	0.0164541	0.00384497	0.0204971	0	0.0232216	0	0	0.0032911	0.018789	0	0.00492393	0.0114949	0	0.00971157	0	0	0	0.0048605	0	0.0120221	0.0177211	0.00334314	0.00545316	0	0	0.011989	0	0	0.0102192	0	0	0	0	0	0
OTU_2134	Bacteria;Firmicutes;Clostridia;Lachnospirales;Lachnospiraceae;Fusicatenibacter;unknown species	0	0	0	0	0	0	0	0.00599125	0.0142959	0	0	0.00500776	0.00939232	0.0246812	0.0845894	0.0102485	0	0.0154811	0.00980008	0.0172883	0.0230377	0.00469726	0	0.0246196	0	0.051573	0.00971157	0.00387102	0	0.0318269	0	0.0216364	0	0	0	0.00545316	0.00968664	0	0.0279743	0	0.0178819	0	0.0108879	0	0.00514086	0.012823	0.00730407	0.0164672
OTU_2145	Bacteria;Firmicutes;Clostridia;Lachnospirales;Lachnospiraceae;unknown genus;unknown species	0.0141543	0.0221151	0.0345662	0.00592803	0.00472612	0.0142356	0.00399265	0.0179738	0.00476531	0.0205533	0.00917684	0	0.0140885	0.0123406	0.00384497	0.0153728	0	0.0154811	0.00490004	0.00864416	0.0032911	0.0234863	0	0.00492393	0.0402322	0	0.00971157	0.00774204	0.0116279	0	0.0048605	0.0108182	0.00601106	0.0177211	0.00668628	0	0	0	0.00399632	0	0.00447047	0	0	0.0080032	0	0	0	0
OTU_2149	Bacteria;Firmicutes;Clostridia;Lachnospirales;Lachnospiraceae;unknown genus;unknown species	0	0	0	0	0	0	0	0	0.0285919	0	0	0	0	0	0.00384497	0	0	0	0	0	0	0	0	0.00492393	0	0	0	0	0.0116279	0.0318269	0.0048605	0.050485	0	0	0	0.0545316	0	0	0	0	0.0536457	0	0.00544395	0	0.0102817	0.0192345	0.0438244	0.0164672
OTU_2186	Bacteria;Firmicutes;Clostridia;Oscillospirales;Ruminococcaceae;unknown genus;unknown species	0.00943619	0.0176921	0.0172831	0.0237121	0.0141784	0.0189807	0.0279486	0.0359475	0.00953062	0	0.0229421	0.0150233	0	0	0.0115349	0.0204971	0	0.0387027	0.00980008	0.0129662	0.0032911	0.00469726	0.0152753	0	0.00574746	0.0147351	0	0.00387102	0.0116279	0	0	0	0	0	0	0	0	0	0	0	0	0	0	0	0	0	0	0
OTU_2188	Bacteria;Firmicutes;Clostridia;Oscillospirales;Ruminococcaceae;Faecalibacterium;unknown species	0.051899	0.0619222	0	0.0296402	0.0708918	0.104394	0.0598898	0.04793	0.0571837	0	0.0137653	0	0.00939232	0	0	0	0.0298976	0.0309621	0.0539004	0.0691533	0.0460754	0.00469726	0.0840144	0	0	0.0368378	0.0776925	0.0580653	0.0755814	0	0	0	0	0	0	0	0	0	0	0	0	0	0	0	0	0	0	0
OTU_2191	Bacteria;Firmicutes;Clostridia;Oscillospirales;Ruminococcaceae;unknown genus;unknown species	0.0188724	0.00442302	0	0.00592803	0	0.00474518	0	0.0419388	0.00476531	0.00411066	0.00458842	0	0	0.00411353	0.0269148	0	0	0	0	0	0	0.0140918	0.0114565	0	0.0229898	0	0	0	0	0.00454669	0.00972101	0.0108182	0	0	0	0.00545316	0.00484332	0	0	0	0.00894095	0.0051096	0.0163319	0.0040016	0	0.0320574	0	0.0164672
OTU_2194	Bacteria;Firmicutes;Clostridia;Lachnospirales;Lachnospiraceae;Multi-affiliation;Multi-affiliation	0	0	0	0.00592803	0.00472612	0.0142356	0	0	0	0	0	0	0	0.0246812	0.00384497	0.0358698	0	0	0	0.00432208	0.0032911	0.0234863	0.0152753	0.0295436	0	0.00736757	0.0194231	0	0.00581395	0.0136401	0.00972101	0.0144243	0	0	0	0.0109063	0	0	0	0	0	0.0051096	0.0272198	0	0	0	0.0657366	0
OTU_2214	Bacteria;Firmicutes;Clostridia;Lachnospirales;Lachnospiraceae;Lachnospiraceae FE2018 group;unknown species	0	0	0	0	0	0	0	0	0	0	0	0	0	0	0	0	0	0	0	0	0	0	0	0	0	0	0	0	0	0	0	0	0	0	0	0	0	0	0	0	0	0	0	0	0	0	0	0
OTU_2222	Bacteria;Firmicutes;Clostridia;Lachnospirales;Lachnospiraceae;Catenibacillus;Catenibacillus scindens	0	0	0	0	0	0	0	0	0	0	0	0	0	0	0	0	0	0	0	0	0	0	0	0	0	0	0	0	0	0.0136401	0.0048605	0	0	0	0	0	0	0	0	0	0.00894095	0	0.163319	0	0.0154226	0.00641149	0.0730407	0.0274454
OTU_2231	Bacteria;Firmicutes;Clostridia;Lachnospirales;Lachnospiraceae;[Ruminococcus] torques group;unknown species	0	0.00884603	0	0.00592803	0	0	0	0	0	0	0	0	0	0	0	0	0	0	0.00490004	0	0	0	0	0	0	0	0	0	0	0.0136401	0.0048605	0.0216364	0	0	0	0.0218126	0	0	0.00799265	0	0	0.0664248	0.00544395	0	0.113099	0.0384689	0.0365203	0.0109782
OTU_2233	Bacteria;Firmicutes;Clostridia;Lachnospirales;Lachnospiraceae;unknown genus;unknown species	0	0	0	0	0	0	0	0	0	0	0	0	0	0.00411353	0	0	0	0	0	0	0	0	0	0	0	0	0	0	0	0.0227335	0.019442	0.0180304	0	0	0	0.0109063	0	0	0.0159853	0	0.0312933	0	0.108879	0	0.0102817	0	0.0365203	0.0109782
OTU_2242	Bacteria;Firmicutes;Clostridia;Lachnospirales;Lachnospiraceae;unknown genus;Multi-affiliation	0.0424628	0.0221151	0	0.0414962	0.0283567	0.0284711	0.0479118	0.0299563	0	0	0.0642379	0	0.0328731	0.0164541	0.0192249	0.0307456	0.0149488	0.00774054	0.0343003	0.0129662	0.0032911	0.00939452	0.00381883	0.0393914	0	0	0.0194231	0	0.0697674	0.00454669	0.00972101	0.0360607	0	0	0.00334314	0.0163595	0.00484332	0	0.00799265	0	0.0178819	0.0306576	0.0108879	0	0.0205634	0.012823	0.0182602	0
OTU_2259	Bacteria;Firmicutes;Clostridia;Lachnospirales;Lachnospiraceae;Marvinbryantia;unknown species	0.00471809	0	0	0	0	0.00474518	0	0.00599125	0	0.00411066	0.0229421	0	0	0	0.00768994	0.00512426	0	0	0.00490004	0	0.0032911	0.0140918	0.00763767	0	0	0	0.0291347	0	0	0.0181868	0.0145815	0.0288486	0.00601106	0	0.0133726	0.0109063	0.00484332	0.0189994	0.0319706	0	0.0804685	0.051096	0.0435516	0.0520208	0.00514086	0.012823	0.0401724	0.0164672
OTU_2269	Bacteria;Firmicutes;Clostridia;Lachnospirales;Lachnospiraceae;Blautia;unknown species	0	0	0.0345662	0	0	0	0.00399265	0	0	0.0287746	0	0	0	0.00411353	0	0.00512426	0	0.00774054	0	0.0302546	0	0	0.00763767	0	0.00574746	0	0	0	0.0174419	0	0.0340235	0	0	0	0	0	0	0	0	0	0	0.0970824	0	0	0.0205634	0	0	0
OTU_2278	Bacteria;Firmicutes;Clostridia;Lachnospirales;Lachnospiraceae;[Ruminococcus] torques group;unknown species	0	0	0	0.00592803	0.00472612	0.0142356	0.00798531	0	0	0	0	0.00500776	0	0.00411353	0	0.00512426	0	0	0.00490004	0	0.0032911	0.0281836	0.00763767	0.00492393	0	0	0	0.00387102	0	0	0	0.00360607	0.00601106	0	0.0100294	0	0.0387465	0	0.0399632	0	0.00894095	0.0306576	0.0489956	0.0040016	0	0	0.00730407	0.0164672
OTU_2283	Bacteria;Firmicutes;Clostridia;Oscillospirales;Ruminococcaceae;Faecalibacterium;unknown species	0.0283086	0.00884603	0.0172831	0.00592803	0.00472612	0.0142356	0.0439192	0.0299563	0.0142959	0	0.0367074	0	0.0469616	0	0	0	0.037372	0.0696648	0.0637005	0.00864416	0.0427843	0.0281836	0.0190942	0	0	0	0.0194231	0.0387102	0.0523256	0	0	0	0	0	0	0	0	0	0	0	0	0	0	0	0	0	0	0
OTU_2286	Bacteria;Proteobacteria;Gammaproteobacteria;Enterobacterales;Enterobacteriaceae;Escherichia-Shigella;Escherichia coli	0	0	0	0	0	0	0.00399265	0	0	0	0	0.00500776	0.00469616	0	0	0	0	0	0	0	0	0	0.00763767	0.00492393	0	0	0	0	0	0.0136401	0.019442	0.0360607	0	0	0	0.00545316	0.0581198	0.0126662	0	0.00573033	0.0223524	0	0.0108879	0	0.0154226	0.00641149	0.00730407	0.0109782
OTU_2288	Bacteria;Firmicutes;Clostridia;Lachnospirales;Lachnospiraceae;Blautia;unknown species	0	0	0.0345662	0	0	0	0	0	0	0.00822132	0	0	0.00469616	0.0123406	0.00384497	0	0.0074744	0	0	0.00864416	0.0032911	0	0	0	0	0	0	0	0	0	0	0	0	0	0	0	0	0	0	0	0	0	0	0.132053	0	0	0	0
OTU_2296	Bacteria;Firmicutes;Clostridia;Oscillospirales;Oscillospiraceae;Colidextribacter;Multi-affiliation	0.00471809	0.0221151	0.0345662	0	0.0236306	0.00474518	0.00399265	0	0.00953062	0.0904345	0.0229421	0.0651009	0.0140885	0	0.00768994	0.0204971	0.0149488	0.00774054	0	0.0129662	0.0296199	0	0.00381883	0.00984785	0.0229898	0.0147351	0	0	0	0	0	0	0	0	0	0	0	0	0	0	0	0	0	0	0	0	0	0
OTU_2297	Bacteria;Firmicutes;Bacilli;RF39;unknown family;unknown genus;unknown species	0	0	0	0	0	0	0	0	0	0	0	0	0	0	0	0	0	0	0	0	0	0	0	0	0	0	0	0	0	0.0318269	0.0340235	0.0613032	0	0.0886054	0	0.0436253	0	0	0.0519522	0	0.0312933	0.025548	0.0544395	0	0.0411269	0.025646	0.0146081	0.0164672
OTU_2299	Bacteria;Firmicutes;Clostridia;Lachnospirales;Lachnospiraceae;[Ruminococcus] torques group;unknown species	0	0	0	0	0	0	0	0	0	0	0	0	0.00469616	0	0	0	0	0	0	0	0	0	0.00381883	0	0	0	0	0	0	0	0.0048605	0.0144243	0.00601106	0	0.0334314	0	0	0.10133	0	0	0.075998	0.0204384	0.0217758	0.0880352	0	0	0	0
OTU_2301	Bacteria;Firmicutes;Clostridia;Lachnospirales;Lachnospiraceae;Lachnoclostridium;unknown species	0.00471809	0	0	0.0177841	0.0141784	0	0.011978	0	0.00476531	0.00411066	0	0	0	0.0575895	0.00384497	0	0.0149488	0	0.0147001	0	0.0164555	0.0328808	0.0114565	0.00492393	0.0114949	0.00736757	0	0.00387102	0	0.00909339	0.0048605	0.0108182	0	0	0	0.00545316	0	0	0.15186	0	0.00894095	0	0	0.0040016	0.00514086	0.0192345	0.0109561	0.00548908
OTU_2310	Bacteria;Firmicutes;Clostridia;Oscillospirales;Ruminococcaceae;Negativibacillus;unknown species	0.0141543	0.0265381	0.0518493	0.0770644	0.0189045	0.0332163	0.0399265	0.0659038	0.0524184	0.0164426	0.0183537	0.0150233	0.00469616	0.00411353	0.0115349	0.0204971	0	0	0.00490004	0.00864416	0.0164555	0.0140918	0.0114565	0.0147718	0.0114949	0.0147351	0.00971157	0.00387102	0.00581395	0.0227335	0.0437445	0.0288486	0	0	0.0100294	0.0163595	0.00968664	0	0.0359669	0	0.0268228	0.0459864	0.0217758	0	0.00514086	0	0.0182602	0.0274454
OTU_2317	Bacteria;Firmicutes;Clostridia;Oscillospirales;Oscillospiraceae;Oscillibacter;unknown species	0.00943619	0.0221151	0.0172831	0	0.0141784	0	0	0.0179738	0.00476531	0.0452172	0	0.155241	0.0140885	0	0.0153799	0.0204971	0	0.00774054	0	0.00864416	0.0460754	0	0	0.00492393	0.0172424	0.0147351	0	0	0	0	0	0	0	0	0	0	0	0	0	0	0	0	0	0	0	0	0	0
OTU_2328	Bacteria;Firmicutes;Clostridia;Lachnospirales;Lachnospiraceae;unknown genus;bacterium ic1311	0.00471809	0	0.0345662	0.0533523	0.0141784	0.0237259	0.0199633	0	0.0142959	0.00411066	0.0321189	0	0	0.00822707	0.0115349	0.0153728	0.0074744	0.0154811	0.0294002	0.0259325	0.00987329	0.0375781	0.0343695	0.00984785	0.00574746	0	0.0582694	0.00387102	0.0755814	0.00909339	0	0	0	0	0.0167157	0.0654379	0.0193733	0	0.0159853	0	0.0178819	0.0357672	0.0108879	0	0.0411269	0.012823	0.0474764	0.0219563
OTU_2340	Bacteria;Firmicutes;Clostridia;Lachnospirales;Lachnospiraceae;GCA-900066575;unknown species	0	0.0221151	0.0345662	0.0177841	0.0189045	0.00474518	0.00798531	0.023965	0.0142959	0.00822132	0.00917684	0.0300466	0.00939232	0.0164541	0.0115349	0.00512426	0.0149488	0.0154811	0.0343003	0.0216104	0.00987329	0.0375781	0	0.00984785	0.0172424	0	0.0388463	0.00774204	0.0174419	0.0227335	0.0826286	0.0144243	0.0420774	0.0265816	0.023402	0.0327189	0.0242166	0.0759975	0.0759301	0.137528	0.0223524	0.0408768	0.0435516	0.0240096	0.00514086	0.108995	0.0292163	0.0548908
OTU_2347	Bacteria;Firmicutes;Clostridia;Clostridia vadinBB60 group;unknown family;unknown genus;unknown species	0	0.0265381	0	0	0.00945224	0	0.00798531	0.0119825	0.00476531	0	0	0.0350543	0.0563539	0.0740436	0.00384497	0.0204971	0.0074744	0.00774054	0.0196002	0.0259325	0.0362021	0.00469726	0.0534637	0.0295436	0.0229898	0.0294703	0.0485578	0.0154841	0.0930233	0	0	0	0	0	0	0	0	0	0	0	0	0	0	0	0	0	0	0
OTU_2350	Bacteria;Firmicutes;Clostridia;Lachnospirales;Lachnospiraceae;unknown genus;unknown species	0	0.00884603	0.0172831	0.00592803	0	0.00474518	0.00399265	0	0.0238265	0.00822132	0.0137653	0.00500776	0.0187846	0.00411353	0.0845894	0.0563669	0.0074744	0.0154811	0	0.0216104	0.0131644	0.0140918	0	0.0147718	0.0287373	0.125249	0.0582694	0.00774204	0	0.0227335	0	0.0144243	0	0.00886054	0	0	0.00484332	0	0.00399632	0	0.00447047	0	0.0217758	0	0	0.0192345	0.0365203	0.00548908
OTU_2353	Bacteria;Proteobacteria;Gammaproteobacteria;Enterobacterales;Morganellaceae;Proteus;Multi-affiliation	0	0	0	0	0	0	0	0	0	0.00411066	0.0458842	0	0	0	0	0	0.0074744	0	0	0.00864416	0	0	0.00763767	0	0	0	0	0	0	0.0136401	0.155536	0.00360607	0.150277	0.00886054	0.0100294	0.00545316	0.0339032	0.0253325	0.00399632	0.0744943	0.0134114	0.0306576	0.0707714	0.0040016	0	0.0192345	0	0.0384235
OTU_2360	Bacteria;Firmicutes;Clostridia;Lachnospirales;Lachnospiraceae;[Ruminococcus] torques group;unknown species	0.00471809	0	0	0.0118561	0	0	0	0	0	0	0	0	0	0.0740436	0.00768994	0.0102485	0	0	0.0294002	0	0	0.00469726	0	0.0196957	0	0	0	0	0	0.0136401	0	0.0108182	0	0	0.00334314	0.0218126	0.111396	0.0569981	0.0799265	0	0	0	0.00544395	0.0040016	0.0154226	0.00641149	0	0.00548908
OTU_2371	Bacteria;Firmicutes;Clostridia;Clostridia UCG-014;unknown family;unknown genus;unknown species	0	0	0.0345662	0.00592803	0.0283567	0.0142356	0.0159706	0.0299563	0.00953062	0.0205533	0.00458842	0.0100155	0.0375693	0.0246812	0.0499846	0.0102485	0.0149488	0	0	0.00864416	0.0131644	0	0.00381883	0.0295436	0.0402322	0.00736757	0.00971157	0	0	0	0	0	0	0	0	0	0	0	0	0	0	0	0	0	0	0	0	0
OTU_2373	Bacteria;Proteobacteria;Gammaproteobacteria;Enterobacterales;Enterobacteriaceae;Multi-affiliation;Multi-affiliation	0	0	0.0172831	0.0177841	0	0	0	0	0	0	0.0275305	0.0300466	0.00939232	0	0.00384497	0.0102485	0	0.0154811	0.00490004	0.00864416	0	0	0.045826	0	0.0114949	0.162086	0	0.00774204	0	0	0	0.0468789	0	0	0	0	0	0	0	0	0	0	0	0	0	0	0	0
OTU_2374	Bacteria;Firmicutes;Clostridia;Oscillospirales;Ruminococcaceae;Negativibacillus;unknown species	0	0	0	0	0	0.00474518	0	0.0119825	0.00476531	0	0	0.0100155	0	0	0.00384497	0.0102485	0	0	0	0	0	0	0.0190942	0.0147718	0.00574746	0.0147351	0	0.00387102	0	0	0.019442	0.00721215	0	0	0	0.0109063	0	0	0.0159853	0	0.0312933	0.0102192	0.0381077	0	0	0.00641149	0.0474764	0.0109782
OTU_2375	Bacteria;Firmicutes;Clostridia;Lachnospirales;Lachnospiraceae;Multi-affiliation;Multi-affiliation	0.0235905	0.0309611	0	0.0177841	0.0141784	0.0142356	0.0279486	0.0179738	0.00476531	0.012332	0.0275305	0	0	0.00411353	0	0.0153728	0.0074744	0	0.0147001	0	0	0.00939452	0.0343695	0.00492393	0.0114949	0	0	0.00774204	0.0697674	0.00909339	0	0.0144243	0	0	0.00668628	0.0163595	0.0193733	0	0.00399632	0	0	0.0306576	0.00544395	0	0.0102817	0.012823	0.00730407	0.00548908
OTU_2378	Bacteria;Firmicutes;Clostridia;Lachnospirales;Lachnospiraceae;Eisenbergiella;unknown species	0.0141543	0.0221151	0.0172831	0	0.00945224	0.00474518	0.00399265	0.0119825	0.00953062	0.0369959	0.0137653	0.0150233	0.0328731	0.00411353	0.00384497	0.0409941	0	0	0.00980008	0.0129662	0.00987329	0.00469726	0.0114565	0.00492393	0	0	0.00971157	0.00387102	0.0174419	0.0272802	0.0145815	0.0108182	0.0360664	0.0265816	0.023402	0.0436253	0.0387465	0.0316656	0.0319706	0.00573033	0.0357638	0.0613152	0.0163319	0.0160064	0.00514086	0.025646	0.0255642	0.0439126
OTU_2379	Bacteria;Firmicutes;Clostridia;Lachnospirales;Lachnospiraceae;unknown genus;unknown species	0.00471809	0.00884603	0.0345662	0.0118561	0.00945224	0	0.0279486	0.00599125	0.00476531	0.012332	0	0.0300466	0.0140885	0.00822707	0.0115349	0	0.0074744	0	0.00980008	0.0129662	0.0065822	0.0140918	0.00381883	0	0.0287373	0	0	0.0116131	0.0116279	0.00454669	0.00972101	0	0.0120221	0.00886054	0.00668628	0	0.00968664	0.0189994	0.011989	0.0401123	0	0	0	0.0120048	0	0.00641149	0	0
OTU_2386	Bacteria;Firmicutes;Clostridia;Lachnospirales;Lachnospiraceae;Blautia;unknown species	0	0.0132691	0.0691324	0	0	0.0237259	0.00399265	0.0119825	0	0.012332	0	0.0250388	0.0375693	0.0575895	0.0153799	0.0256213	0	0.0154811	0	0.0216104	0.00987329	0.018789	0.0114565	0.00984785	0.063222	0.0147351	0	0.0232261	0	0.00454669	0	0	0	0	0	0.00545316	0.00968664	0.050665	0	0	0.0178819	0	0	0	0	0	0.0730407	0.0988034
OTU_2391	Bacteria;Firmicutes;Clostridia;Lachnospirales;Lachnospiraceae;Eisenbergiella;unknown species	0.0141543	0.0574992	0.0172831	0	0.0141784	0	0.0439192	0.0419388	0	0.0164426	0.00458842	0.0300466	0.0187846	0	0.00768994	0.00512426	0.0074744	0.0154811	0.0147001	0.0432208	0.0164555	0.00469726	0	0	0.0172424	0.00736757	0.00971157	0	0.0116279	0.00909339	0.0048605	0.0432729	0.0120221	0.00886054	0.00668628	0	0.0290599	0.0316656	0.011989	0	0.0134114	0.0051096	0.00544395	0.0240096	0	0.012823	0	0.00548908
OTU_2406	Bacteria;Firmicutes;Clostridia;Lachnospirales;Lachnospiraceae;Eisenbergiella;unknown species	0.0141543	0.0132691	0.0172831	0	0.0189045	0.0332163	0.0319412	0.0659038	0.0190612	0.0411066	0.0137653	0.0450699	0.00939232	0.00411353	0.0499846	0.0204971	0.0074744	0.0309621	0.0147001	0.0129662	0.0065822	0.0375781	0	0.00984785	0.0287373	0	0	0.0503232	0.0290698	0	0	0	0	0	0	0	0	0	0	0	0	0	0	0	0	0	0	0
OTU_2427	Bacteria;Firmicutes;Clostridia;Lachnospirales;Lachnospiraceae;[Ruminococcus] torques group;unknown species	0	0	0.0172831	0.00592803	0	0.00949037	0	0.00599125	0.0333572	0.00822132	0.0412958	0.0150233	0	0	0.0653645	0	0	0	0	0	0	0	0.00381883	0.0147718	0	0	0	0	0	0	0	0	0	0.00886054	0	0	0	0	0.00799265	0	0.0715276	0.0102192	0.0108879	0.0040016	0.00514086	0	0	0.00548908
OTU_2431	Bacteria;Firmicutes;Clostridia;Lachnospirales;Lachnospiraceae;Sellimonas;unknown species	0	0	0	0.00592803	0.0141784	0	0	0	0	0.0164426	0	0.00500776	0	0.00822707	0.00384497	0.00512426	0	0	0	0	0	0	0	0	0	0	0	0.00387102	0	0	0	0.00360607	0.00601106	0	0.0200588	0.0436253	0.0193733	0	0.00399632	0.00573033	0.0134114	0.0051096	0.0217758	0.0360144	0.0205634	0.025646	0.0109561	0.0109782
OTU_2433	Bacteria;Firmicutes;Clostridia;Oscillospirales;Oscillospiraceae;Oscillibacter;unknown species	0	0	0	0	0	0	0	0	0	0	0	0	0	0	0	0	0	0	0	0	0	0	0	0	0	0	0	0	0	0	0.00972101	0	0.0540995	0	0.0334314	0.00545316	0.00484332	0.0189994	0	0.00573033	0	0	0.0272198	0.0160064	0	0	0.0219122	0.0439126
OTU_2436	Bacteria;Firmicutes;Clostridia;Lachnospirales;Lachnospiraceae;[Ruminococcus] torques group;unknown species	0	0	0	0	0	0	0	0	0.00476531	0.00411066	0	0	0	0.0123406	0	0	0	0	0	0	0	0	0	0.00984785	0	0	0	0	0	0	0	0.00721215	0.0180332	0	0.0167157	0	0	0.278657	0	0	0.0357638	0	0	0.0920368	0	0.00641149	0	0.0164672
OTU_2443	Bacteria;Firmicutes;Clostridia;Lachnospirales;Lachnospiraceae;unknown genus;unknown species	0	0.00884603	0.0691324	0	0.00472612	0.00474518	0	0	0.0190612	0.00411066	0.0137653	0.0150233	0.00469616	0.00822707	0.0115349	0	0	0	0	0	0	0	0.0114565	0.00492393	0	0	0	0	0	0	0	0.00360607	0.0721327	0	0.0635197	0	0	0.0633312	0	0.0114607	0.0625866	0.0153288	0	0.136054	0	0	0	0
OTU_2449	Bacteria;Firmicutes;Bacilli;Bacillales;Bacillaceae;Multi-affiliation;Multi-affiliation	0.00471809	0.00884603	0.0172831	0	0.00472612	0	0.00798531	0	0.00953062	0.00822132	0	0.020031	0	0	0.0153799	0	0.0074744	0	0.00490004	0	0.0032911	0	0.00381883	0.00492393	0	0.00736757	0	0.0503232	0	0.00454669	0	0.0540911	0	0.0265816	0.00668628	0	0	0	0.0319706	0	0	0.0051096	0.00544395	0	0.0154226	0.025646	0	0.00548908
OTU_2460	Bacteria;Firmicutes;Clostridia;Lachnospirales;Lachnospiraceae;[Ruminococcus] torques group;unknown species	0.0188724	0	0.0172831	0.0237121	0.00945224	0.00474518	0.011978	0	0	0.00411066	0	0.020031	0	0.00822707	0.0115349	0.0204971	0	0	0	0	0.0131644	0	0.0152753	0.00984785	0.0402322	0	0	0.00387102	0.0116279	0.00909339	0.0048605	0.00721215	0.0120221	0	0.00334314	0	0.0242166	0.00633312	0.0399632	0	0.0134114	0.0051096	0.0326637	0	0	0	0.00365203	0.0219563
OTU_2466	Bacteria;Firmicutes;Clostridia;Oscillospirales;Ruminococcaceae;Faecalibacterium;unknown species	0.00943619	0.0353841	0	0.0237121	0.0330828	0.00474518	0.0399265	0.0179738	0.0381225	0	0.0183537	0	0.0375693	0	0	0	0.0448464	0.0464432	0.0441004	0.0129662	0.032911	0.0516699	0.0152753	0	0	0	0.0485578	0.00774204	0.0290698	0	0	0	0	0	0	0	0	0	0	0	0	0	0	0	0	0	0	0
OTU_2506	Bacteria;Firmicutes;Clostridia;Oscillospirales;Oscillospiraceae;unknown genus;Clostridium sp.	0	0	0	0	0	0	0	0	0	0	0	0	0	0	0	0	0	0	0	0	0	0	0	0	0	0	0	0	0	0.0409203	0.0243025	0.00721215	0.0360664	0.0177211	0.0100294	0	0.0435899	0.0126662	0.0159853	0.034382	0.0134114	0.0051096	0	0	0.0205634	0.0512919	0	0.00548908
OTU_2512	Bacteria;Firmicutes;Clostridia;Lachnospirales;Lachnospiraceae;[Ruminococcus] torques group;unknown species	0	0	0	0	0.00945224	0.0142356	0	0	0	0.00411066	0.0321189	0.0450699	0.00469616	0	0.0115349	0	0	0	0	0	0	0	0.00763767	0.00492393	0	0	0	0	0	0	0	0	0.0420774	0	0.0534902	0	0	0.0189994	0	0	0	0	0	0.080032	0	0	0	0
OTU_2515	Bacteria;Firmicutes;Clostridia;Lachnospirales;Lachnospiraceae;Lachnoclostridium;unknown species	0.00943619	0.0176921	0	0.0177841	0.0236306	0.0284711	0.011978	0.023965	0.00953062	0	0.0183537	0	0.0328731	0.00822707	0.0269148	0.0307456	0.0224232	0.0154811	0.00490004	0.0129662	0.0230377	0.0281836	0.00763767	0.0443153	0.0114949	0	0.067981	0.00774204	0.0232558	0.00909339	0.0048605	0.00360607	0	0	0	0.00545316	0.00968664	0	0.00399632	0	0.00447047	0.0153288	0	0	0.0257043	0	0.00365203	0.0219563
OTU_2516	Bacteria;Firmicutes;Clostridia;Lachnospirales;Lachnospiraceae;Multi-affiliation;Multi-affiliation	0	0	0	0	0	0.00474518	0	0	0.00476531	0	0.00458842	0	0	0	0.0538296	0.0204971	0.0074744	0.0154811	0.00980008	0.0129662	0.0164555	0	0.00763767	0.11325	0.0114949	0.0294703	0.0291347	0.0387102	0.00581395	0.00454669	0.0145815	0	0.0480885	0	0.0534902	0.00545316	0.00484332	0	0.0239779	0.00573033	0.0357638	0.0102192	0.00544395	0.040016	0.0257043	0.00641149	0.0255642	0
OTU_2521	Bacteria;Firmicutes;Clostridia;Lachnospirales;Lachnospiraceae;[Ruminococcus] torques group;unknown species	0.0188724	0.00884603	0	0.0177841	0.00945224	0.0284711	0.0199633	0	0.0238265	0	0.00917684	0	0	0.00411353	0	0.00512426	0	0	0.0147001	0.00432208	0.0065822	0.0328808	0.0801955	0	0	0.00736757	0.067981	0.0270971	0.0523256	0.00454669	0	0.00360607	0	0	0	0.00545316	0	0	0	0	0	0	0	0	0	0.00641149	0.00365203	0
OTU_2524	Bacteria;Firmicutes;Clostridia;Oscillospirales;Oscillospiraceae;Colidextribacter;unknown species	0.00471809	0.00884603	0	0	0	0.00474518	0	0	0.00476531	0.0164426	0.00917684	0	0.00469616	0	0.00384497	0.0204971	0.0074744	0	0	0.00432208	0	0	0	0	0.00574746	0	0	0	0	0.0136401	0.0243025	0.0252425	0.0120221	0.0177211	0.00668628	0	0	0.0189994	0.0199816	0.00573033	0.00894095	0.0051096	0.0108879	0.0080032	0	0.0192345	0	0.00548908
OTU_2555	Bacteria;Firmicutes;Clostridia;Lachnospirales;Lachnospiraceae;Anaerostipes;Multi-affiliation	0.00943619	0	0	0	0	0	0	0	0	0	0.00458842	0	0	0.0123406	0.0192249	0	0	0	0.00490004	0.00432208	0	0	0.00381883	0.00492393	0	0	0.00971157	0.00774204	0	0.0818405	0	0.00360607	0	0	0	0.00545316	0.00484332	0	0	0	0.00894095	0	0.00544395	0	0.00514086	0	0.0657366	0.0274454
OTU_2564	Bacteria;Firmicutes;Clostridia;Lachnospirales;Lachnospiraceae;Multi-affiliation;Multi-affiliation	0	0.0221151	0.0172831	0	0.00472612	0	0.00399265	0	0.00476531	0	0	0	0.00469616	0.00822707	0	0	0.0074744	0	0	0.00432208	0	0.00939452	0.00763767	0	0.00574746	0	0	0	0	0.0181868	0.019442	0.0108182	0	0	0	0	0	0.0189994	0.0679375	0	0.0223524	0	0.0108879	0	0	0.00641149	0.00365203	0
OTU_2580	Bacteria;Firmicutes;Bacilli;Lactobacillales;Lactobacillaceae;Ligilactobacillus;Multi-affiliation	0	0	0	0	0	0.00949037	0	0.00599125	0.00953062	0	0	0.00500776	0.00939232	0	0	0.0153728	0	0	0	0.00864416	0.0032911	0.00469726	0.00381883	0	0.00574746	0.0147351	0	0	0	0.00454669	0	0.00360607	0	0.00886054	0	0	0.00484332	0	0	0	0	0.0051096	0.00544395	0.0040016	0	0.00641149	0.00365203	0
OTU_2587	Bacteria;Firmicutes;Clostridia;Lachnospirales;Lachnospiraceae;Blautia;unknown species	0	0	0.0345662	0	0	0	0	0	0	0.0452172	0	0.00500776	0	0	0	0.00512426	0	0	0	0.0216104	0	0	0	0	0.0114949	0	0	0	0.0116279	0	0.0340235	0	0	0	0	0	0	0	0	0	0	0.117521	0	0	0.035986	0	0	0.00548908
OTU_2589	Bacteria;Firmicutes;Clostridia;Lachnospirales;Lachnospiraceae;unknown genus;unknown species	0	0.0265381	0	0.0296402	0.037809	0.00474518	0.00798531	0.00599125	0	0	0.0183537	0	0	0.00822707	0.00384497	0.0102485	0	0	0.00490004	0.00864416	0.0131644	0.00469726	0.00381883	0.00984785	0.00574746	0	0	0.0154841	0.0116279	0.00454669	0	0.00360607	0	0	0	0	0	0	0	0	0	0.0051096	0	0	0.0102817	0.012823	0.00365203	0.00548908
OTU_2595	Bacteria;Firmicutes;Clostridia;Lachnospirales;Lachnospiraceae;unknown genus;unknown species	0.0424628	0.0176921	0.0172831	0.0711364	0	0.0142356	0.0319412	0	0	0	0	0.00500776	0	0	0.00768994	0	0	0	0	0	0	0.0469726	0	0.00492393	0	0	0	0	0	0.00454669	0	0	0	0	0.00668628	0.00545316	0.00484332	0	0.0199816	0	0	0.0051096	0	0	0.0102817	0	0.00365203	0
OTU_2604	Bacteria;Firmicutes;Clostridia;Lachnospirales;Lachnospiraceae;[Ruminococcus] torques group;unknown species	0	0	0	0	0	0	0	0.00599125	0.00953062	0.0164426	0.0137653	0.0100155	0	0.0205677	0	0	0	0	0	0	0	0	0	0	0	0	0	0	0	0	0	0	0.0120221	0	0.0300883	0	0	0.139329	0	0.0286517	0.00447047	0.0102192	0	0.0520208	0.00514086	0	0	0.0109782
OTU_2605	Bacteria;Firmicutes;Clostridia;Lachnospirales;Lachnospiraceae;[Ruminococcus] torques group;unknown species	0	0	0	0	0.00945224	0.0142356	0.00399265	0	0.0190612	0	0.00917684	0.0300466	0.00939232	0	0.0115349	0	0	0	0	0	0	0	0.00381883	0.00984785	0	0	0	0	0	0	0	0.00360607	0.0901659	0.00886054	0.046804	0	0	0.0253325	0.00399632	0.00573033	0.0134114	0.0102192	0.0108879	0.0080032	0	0	0	0
OTU_2607	Bacteria;Firmicutes;Clostridia;Lachnospirales;Lachnospiraceae;Lachnoclostridium;Eubacterium sp.	0	0	0	0	0	0	0	0	0	0	0	0	0	0	0.00768994	0.00512426	0	0	0	0	0	0	0	0	0	0	0.0194231	0	0	0	0	0	0	0	0.00334314	0.00545316	0.0339032	0.0759975	0	0	0.00447047	0.0102192	0.0108879	0.0040016	0	0	0.0182602	0.0274454
OTU_2622	Bacteria;Firmicutes;Clostridia;Lachnospirales;Lachnospiraceae;Blautia;unknown species	0	0	0	0.00592803	0	0	0	0	0	0	0.00458842	0	0	0	0	0.00512426	0	0	0.00490004	0.00432208	0.0065822	0	0	0.00492393	0	0	0	0	0.00581395	0	0	0	0	0	0	0.00545316	0.00968664	0	0.00399632	0	0.00447047	0	0	0	0.00514086	0	0.0219122	0
OTU_2640	Bacteria;Firmicutes;Clostridia;Lachnospirales;Lachnospiraceae;unknown genus;unknown species	0.00943619	0.0132691	0	0.0118561	0.00472612	0.00949037	0.011978	0.0119825	0.0285919	0.0287746	0.00458842	0.020031	0.00939232	0	0.0115349	0.0153728	0	0.0154811	0.00980008	0.00864416	0.0131644	0.0140918	0.00381883	0	0.00574746	0.00736757	0.067981	0.0154841	0.0116279	0.00454669	0.0145815	0	0.0180332	0	0.00334314	0.0109063	0.0774931	0.0189994	0.011989	0.103146	0.00894095	0.0051096	0.00544395	0.0080032	0	0.012823	0	0.0109782
OTU_2645	Bacteria;Firmicutes;Clostridia;Lachnospirales;Lachnospiraceae;[Ruminococcus] torques group;unknown species	0	0	0	0.00592803	0	0	0	0	0	0.0369959	0	0.0250388	0	0.00822707	0	0	0	0	0.0147001	0	0	0	0	0	0.00574746	0	0	0	0	0	0.0048605	0.00360607	0	0	0.00668628	0	0.193733	0.0633312	0	0.0458426	0.00894095	0.0102192	0	0	0.0154226	0	0.00365203	0.0933143
OTU_2658	Bacteria;Firmicutes;Clostridia;Oscillospirales;Ruminococcaceae;unknown genus;unknown species	0	0.00884603	0	0.0118561	0.00472612	0.0142356	0.011978	0.00599125	0.00476531	0.00822132	0.00458842	0	0.0140885	0.0123406	0.0384497	0.0461184	0.0074744	0.0232216	0	0.00432208	0.0032911	0.0140918	0.0114565	0	0.0287373	0.00736757	0.0485578	0.00387102	0	0	0.0048605	0.00721215	0	0	0.0100294	0	0.0242166	0	0.00399632	0.00573033	0.00894095	0.0153288	0	0.0040016	0	0	0	0
OTU_2675	Bacteria;Firmicutes;Clostridia;Lachnospirales;Lachnospiraceae;Eisenbergiella;unknown species	0.00471809	0.0221151	0	0	0	0	0.00798531	0.0119825	0	0.012332	0	0.00500776	0.0140885	0	0.00768994	0	0.0074744	0	0.0196002	0.0129662	0.0032911	0	0.00763767	0.00492393	0.00574746	0	0	0	0.0116279	0.0318269	0.0243025	0.0144243	0.0120221	0.0443027	0	0	0	0	0.0199816	0	0.00894095	0.0102192	0	0.0080032	0.00514086	0.0769379	0.00730407	0.0109782
OTU_2687	Bacteria;Firmicutes;Clostridia;Clostridia vadinBB60 group;unknown family;unknown genus;unknown species	0	0	0	0	0	0	0	0	0	0	0	0	0	0	0	0	0	0	0	0	0	0	0	0	0	0	0	0	0	0.0136401	0.0729076	0.0180304	0.0360664	0.0265816	0.0100294	0.0163595	0.0629631	0.0253325	0.0239779	0.108876	0	0.0306576	0.0108879	0	0.00514086	0.0192345	0.00365203	0.0274454
OTU_2689	Bacteria;Firmicutes;Clostridia;Oscillospirales;Oscillospiraceae;Oscillibacter;unknown species	0.00471809	0.0221151	0.0345662	0.0296402	0.0141784	0.0237259	0.0159706	0.0119825	0.0142959	0.012332	0.00917684	0.0250388	0.00939232	0.00411353	0.0346047	0.0102485	0	0.0154811	0.0196002	0.0172883	0.0296199	0.0234863	0	0	0.0114949	0	0.0291347	0.00387102	0.0174419	0	0	0	0	0	0	0	0	0	0	0	0	0	0	0	0	0	0	0
OTU_2693	Bacteria;Firmicutes;Clostridia;Oscillospirales;Oscillospiraceae;Colidextribacter;unknown species	0.0188724	0.00442302	0.0172831	0.0118561	0.00945224	0.00949037	0.00798531	0.0119825	0	0.012332	0	0.0150233	0.00939232	0	0.0153799	0.0153728	0	0	0	0	0.00987329	0.018789	0.00763767	0.0344675	0.0229898	0.00736757	0.00971157	0	0.0174419	0.00454669	0.038884	0.00360607	0.00601106	0.0177211	0.0200588	0.00545316	0	0	0.011989	0.017191	0	0	0.00544395	0.0080032	0	0.00641149	0	0.00548908
OTU_2700	Bacteria;Firmicutes;Clostridia;Lachnospirales;Lachnospiraceae;Multi-affiliation;Multi-affiliation	0	0	0	0	0	0	0	0	0	0	0	0	0	0	0	0	0	0	0	0	0	0	0	0	0	0	0	0	0	0	0.00972101	0	0.0120221	0	0	0	0.0581198	0.113996	0	0.126067	0.0223524	0.0051096	0	0	0	0	0.00365203	0.0658689
OTU_2701	Bacteria;Firmicutes;Clostridia;Christensenellales;Christensenellaceae;Christensenellaceae R-7 group;unknown species	0	0	0	0	0	0	0	0	0	0	0	0	0	0	0	0	0	0	0	0	0	0	0	0	0	0	0	0	0	0	0	0	0	0	0	0	0	0	0	0	0	0	0	0	0	0	0	0
OTU_2702	Bacteria;Firmicutes;Bacilli;Lactobacillales;Lactobacillaceae;Limosilactobacillus;unknown species	0	0	0	0	0	0	0	0	0	0	0	0	0	0	0	0	0	0	0	0	0	0	0	0	0	0	0	0	0	0.00454669	0	0	0.0360664	0	0	0.00545316	0.0193733	0.10133	0	0.017191	0.0357638	0.0153288	0	0	0	0	0.0365203	0
OTU_2716	Bacteria;Firmicutes;Clostridia;Clostridia UCG-014;unknown family;unknown genus;unknown species	0.0141543	0	0	0.0296402	0	0	0	0.023965	0.00476531	0	0	0	0	0	0	0	0	0	0	0	0.0065822	0	0	0	0	0	0	0	0	0.00909339	0.019442	0	0	0	0	0.0381721	0	0	0.115893	0.00573033	0.00894095	0.076644	0	0	0.0102817	0	0.0182602	0.071358
OTU_2723	Bacteria;Firmicutes;Clostridia;Lachnospirales;Lachnospiraceae;Fusicatenibacter;unknown species	0.00943619	0.00442302	0.0345662	0.0355682	0.00945224	0	0.0399265	0.00599125	0	0	0.00458842	0	0.00939232	0	0	0.0512426	0.0074744	0	0.00490004	0	0	0.00469726	0.00763767	0.00492393	0.0114949	0	0	0	0.0116279	0	0.0534655	0	0	0	0	0	0	0	0.00399632	0	0.00894095	0	0.0326637	0	0.0257043	0	0.00730407	0.0219563
OTU_2736	Bacteria;Firmicutes;Clostridia;Lachnospirales;Lachnospiraceae;Eisenbergiella;unknown species	0	0	0	0	0	0	0	0	0	0	0	0	0.00469616	0	0	0	0	0	0	0	0	0	0	0	0	0	0	0	0	0.0227335	0.038884	0.0396668	0.0120221	0.0708843	0	0.0163595	0.0193733	0.0126662	0.0359669	0	0.0447047	0.0459864	0.0163319	0	0.0205634	0.00641149	0	0.00548908
OTU_2738	Bacteria;Firmicutes;Clostridia;Oscillospirales;Oscillospiraceae;Colidextribacter;unknown species	0	0	0.0345662	0.0177841	0.00472612	0	0.0199633	0	0.00953062	0.024664	0	0.0100155	0	0.00822707	0.00384497	0.0307456	0.0074744	0.00774054	0	0	0.0032911	0	0.0152753	0.0246196	0	0	0	0	0.00581395	0	0.0145815	0.0108182	0	0	0	0	0	0.0253325	0.00399632	0.0114607	0	0	0.00544395	0.0160064	0	0	0	0
OTU_2752	Bacteria;Firmicutes;Clostridia;Oscillospirales;Ruminococcaceae;unknown genus;unknown species	0	0	0	0	0	0	0	0	0	0.012332	0.00458842	0.0150233	0	0	0.0115349	0.00512426	0	0.00774054	0	0	0	0.00469726	0.00381883	0.0541632	0.00574746	0.0221027	0.00971157	0	0	0	0.0145815	0.00721215	0	0.00886054	0.00668628	0	0.00968664	0	0	0.0114607	0	0.0051096	0	0	0	0.00641149	0.00365203	0.00548908
OTU_2769	Bacteria;Firmicutes;Clostridia;Lachnospirales;Lachnospiraceae;unknown genus;unknown species	0	0	0	0	0	0	0	0	0	0	0	0	0	0	0	0	0	0	0	0	0	0	0	0	0	0	0	0	0	0.0318269	0.0534655	0.0757275	0.00601106	0	0	0.0218126	0	0	0.0679375	0	0.0134114	0.076644	0	0.0040016	0.0102817	0.0448804	0	0
OTU_2773	Bacteria;Firmicutes;Clostridia;Lachnospirales;Lachnospiraceae;unknown genus;unknown species	0	0.0176921	0.0172831	0	0.0141784	0.00474518	0.011978	0.0179738	0.00476531	0.0164426	0	0.00500776	0.00469616	0	0.00768994	0	0	0.0154811	0.00980008	0.0302546	0.0131644	0.00939452	0.00381883	0.00984785	0.0114949	0.0147351	0.00971157	0.00774204	0	0	0	0.00721215	0.00601106	0	0	0	0.01453	0.0126662	0	0	0	0.0051096	0	0.020008	0	0	0	0
OTU_2795	Bacteria;Firmicutes;Clostridia;Oscillospirales;Oscillospiraceae;unknown genus;unknown species	0	0.0221151	0.0345662	0.0118561	0.00472612	0	0.0159706	0.04793	0.00953062	0.0287746	0	0.00500776	0.0375693	0.00411353	0.00384497	0.0153728	0.0074744	0	0.0196002	0.00864416	0.0197466	0.00469726	0.00763767	0	0	0	0.00971157	0.00774204	0.0116279	0.0318269	0.029163	0.0108182	0	0.0177211	0	0.0163595	0	0	0.0199816	0.00573033	0	0	0.00544395	0	0.0154226	0.0577034	0.00365203	0.00548908
OTU_2799	Bacteria;Firmicutes;Bacilli;Lactobacillales;Lactobacillaceae;Ligilactobacillus;Multi-affiliation	0	0	0	0	0	0.0332163	0	0.00599125	0.0476531	0.00411066	0	0	0.00469616	0	0	0.00512426	0	0	0.00490004	0.0216104	0.0164555	0.00469726	0.00763767	0	0	0.00736757	0.00971157	0.00387102	0.00581395	0	0	0	0	0	0	0.00545316	0	0	0.00399632	0	0	0.0204384	0	0	0.00514086	0.00641149	0.00365203	0
OTU_2813	Bacteria;Firmicutes;Clostridia;Lachnospirales;Lachnospiraceae;[Ruminococcus] torques group;unknown species	0.00471809	0	0.0172831	0.0118561	0.0141784	0.00949037	0.0159706	0.00599125	0.0142959	0	0	0.00500776	0.0140885	0	0	0.0153728	0	0.0154811	0.0294002	0	0.0032911	0.00939452	0.022913	0	0.0114949	0.0221027	0.0194231	0.0154841	0.0116279	0.00454669	0	0	0	0	0	0	0	0	0	0.00573033	0	0	0	0.0040016	0	0.00641149	0	0
OTU_2833	Bacteria;Firmicutes;Clostridia;Lachnospirales;Lachnospiraceae;[Ruminococcus] torques group;unknown species	0.00471809	0.00884603	0	0	0.00945224	0.00949037	0	0.0179738	0.0238265	0.024664	0.0183537	0.00500776	0.00939232	0.0205677	0.0346047	0	0	0.00774054	0	0	0	0.00939452	0.00381883	0.0147718	0	0.00736757	0	0.00387102	0.00581395	0	0	0	0.0180332	0	0.0367745	0	0.00484332	0.0189994	0	0.0114607	0.0268228	0.0051096	0	0.0760304	0	0	0.00365203	0.00548908
OTU_2837	Bacteria;Firmicutes;Clostridia;Lachnospirales;Lachnospiraceae;[Ruminococcus] torques group;Clostridium sp.	0.0377448	0	0	0.00592803	0.00472612	0	0.00798531	0	0.0190612	0.00822132	0	0.020031	0.0140885	0	0.00384497	0.0409941	0.0149488	0.0387027	0.0196002	0.108052	0.065822	0.00939452	0	0.0393914	0.0172424	0.0368378	0.00971157	0	0.0116279	0	0	0	0	0	0	0	0	0	0	0	0	0	0	0	0	0	0	0
OTU_2873	Bacteria;Firmicutes;Clostridia;Lachnospirales;Lachnospiraceae;Sellimonas;Lachnoclostridium phocaeense	0.00943619	0.00884603	0.0691324	0.0177841	0.0236306	0	0.0319412	0.0299563	0	0.024664	0	0.020031	0	0.0205677	0.00384497	0.0461184	0.0074744	0.0154811	0.0147001	0.0216104	0.00987329	0	0.0267318	0.00492393	0.0517271	0.00736757	0	0.00387102	0.0232558	0.0181868	0.0145815	0.0180304	0.0360664	0.0265816	0.0334314	0.0109063	0.00968664	0.0379987	0.0399632	0.017191	0.0581161	0.0153288	0.0435516	0.0160064	0.00514086	0.025646	0.0146081	0.0164672
OTU_2874	Bacteria;Firmicutes;Clostridia;Oscillospirales;Ruminococcaceae;unknown genus;unknown species	0	0	0	0	0	0	0	0	0	0	0	0	0	0	0	0	0	0	0	0	0	0	0	0	0	0	0	0	0	0	0	0	0.0180332	0	0.00334314	0	0	0.0379987	0	0.0630336	0.00894095	0.0204384	0	0	0.00514086	0	0.00730407	0.0164672
OTU_2878	Bacteria;Firmicutes;Clostridia;Lachnospirales;Lachnospiraceae;unknown genus;unknown species	0	0	0	0.00592803	0.0283567	0.0379615	0	0	0.00953062	0.00822132	0.00917684	0.0300466	0.0187846	0.00411353	0.0346047	0	0	0	0	0	0	0	0.00763767	0.0246196	0	0	0.00971157	0	0	0	0	0.00360607	0.0240442	0	0.0401177	0	0	0.0379987	0	0	0.0178819	0.0204384	0.00544395	0.0640256	0.00514086	0	0	0.00548908
OTU_2880	Bacteria;Firmicutes;Clostridia;Lachnospirales;Lachnospiraceae;Lachnospiraceae FCS020 group;unknown species	0	0	0	0	0	0	0.00399265	0.00599125	0.0142959	0.00411066	0	0	0	0.00411353	0	0	0	0	0	0	0	0	0	0	0	0	0	0	0	0.00454669	0.0340235	0.0540911	0.00601106	0.0797448	0.00334314	0	0.01453	0	0.0159853	0.0114607	0.00447047	0.0357672	0	0	0	0.00641149	0.00730407	0.00548908
OTU_2890	Bacteria;Firmicutes;Clostridia;Oscillospirales;Oscillospiraceae;Oscillibacter;unknown species	0	0	0	0	0	0	0	0	0	0	0	0	0	0	0	0	0	0	0	0	0	0	0	0	0	0	0	0	0	0	0.00972101	0	0.0180332	0	0.0133726	0.00545316	0.00484332	0.00633312	0.00399632	0.00573033	0	0	0.0108879	0.0040016	0	0	0.0146081	0.00548908
OTU_2899	Bacteria;Firmicutes;Clostridia;Lachnospirales;Lachnospiraceae;[Eubacterium] hallii group;unknown species	0	0	0	0	0	0	0	0.0119825	0	0.00822132	0.00458842	0	0.0140885	0.00822707	0.00384497	0	0.0149488	0	0	0	0.0131644	0.00469726	0.00381883	0.00984785	0	0	0.00971157	0	0	0	0	0.00360607	0	0	0.0267451	0.0163595	0	0	0.011989	0.00573033	0.00894095	0.0051096	0	0.0160064	0	0	0.00730407	0.0219563
OTU_2923	Bacteria;Firmicutes;Clostridia;Lachnospirales;Lachnospiraceae;unknown genus;unknown species	0.00943619	0	0.103699	0.0118561	0.0189045	0.0142356	0.0239559	0	0	0.0164426	0	0.020031	0.0140885	0.0123406	0.0153799	0.0204971	0.0074744	0	0.0294002	0.00864416	0.0065822	0.00939452	0.0152753	0	0.0747169	0.00736757	0	0.00387102	0	0.00454669	0	0	0	0	0	0	0.00968664	0	0.00799265	0	0	0	0	0.0040016	0	0	0.00365203	0.0109782
OTU_2925	Bacteria;Firmicutes;Clostridia;Lachnospirales;Lachnospiraceae;[Ruminococcus] torques group;unknown species	0.00471809	0	0	0	0	0.00474518	0	0.00599125	0.00953062	0.012332	0.00458842	0.00500776	0	0.0164541	0.00384497	0	0	0	0.00980008	0	0	0	0	0	0	0	0	0	0	0	0.0048605	0.0108182	0.0360664	0	0.147098	0.0763442	0.0339032	0.0189994	0.0279743	0.0229213	0.0402343	0.0153288	0.0108879	0.10004	0.0154226	0.0320574	0.0109561	0.0109782
OTU_2927	Bacteria;Firmicutes;Clostridia;Lachnospirales;Lachnospiraceae;unknown genus;unknown species	0	0	0	0	0.0141784	0.00474518	0.00399265	0	0.00476531	0.012332	0	0	0	0	0	0.0358698	0.0074744	0.0387027	0.0147001	0.00864416	0.00987329	0.00469726	0.00763767	0.00492393	0.0172424	0	0.00971157	0.00387102	0.0290698	0.00909339	0	0.00360607	0.00601106	0	0	0.00545316	0.00484332	0.00633312	0	0.0114607	0.00894095	0.0051096	0.00544395	0.0040016	0.00514086	0	0	0
OTU_2943	Bacteria;Firmicutes;Clostridia;Oscillospirales;Oscillospiraceae;Multi-affiliation;Multi-affiliation	0	0	0	0	0	0.00474518	0	0	0	0	0	0	0	0	0	0.0153728	0	0.0154811	0	0	0	0	0	0	0	0	0	0	0	0	0.0048605	0.00721215	0	0.00886054	0	0	0	0	0.00399632	0	0	0.0051096	0	0	0	0.00641149	0.00730407	0.0109782
OTU_2962	Bacteria;Firmicutes;Clostridia;Lachnospirales;Lachnospiraceae;Lachnospiraceae NK4A136 group;unknown species	0	0	0	0	0	0	0	0	0	0	0	0	0	0	0	0	0	0	0	0	0	0	0	0	0	0	0	0	0	0.0181868	0.0048605	0.0180304	0	0	0	0.0109063	0	0	0.0279743	0	0	0.0153288	0	0	0.0102817	0.025646	0.00365203	0
OTU_2966	Bacteria;Firmicutes;Clostridia;Oscillospirales;Ruminococcaceae;Faecalibacterium;unknown species	0.0235905	0.0619222	0	0.0237121	0.0519873	0.0284711	0.0718678	0.0119825	0.0428878	0	0.0137653	0	0.0516577	0	0	0	0.0224232	0.0541838	0	0.0259325	0.0131644	0.00939452	0.00763767	0	0	0.0147351	0.00971157	0.0154841	0.0232558	0	0	0	0	0	0	0	0	0	0	0	0	0	0	0	0	0	0	0
OTU_2971	Bacteria;Firmicutes;Clostridia;Oscillospirales;Oscillospiraceae;Colidextribacter;unknown species	0.00943619	0	0	0	0	0	0	0	0	0	0	0	0	0	0	0.0153728	0	0	0	0	0.0065822	0	0	0	0	0	0	0	0	0.00454669	0.155536	0.0108182	0.0781438	0.0443027	0.00668628	0.0163595	0	0.0316656	0.00799265	0.00573033	0.00894095	0.0051096	0.0272198	0.0040016	0.00514086	0	0.0109561	0
OTU_2974	Bacteria;Firmicutes;Clostridia;Clostridia UCG-014;unknown family;unknown genus;unknown species	0.0424628	0.0221151	0	0.0237121	0.0472612	0.0332163	0.00798531	0.071895	0.0190612	0.00411066	0.0321189	0.020031	0.028177	0	0.0461396	0.0153728	0	0.00774054	0.00980008	0.051865	0.0032911	0.00939452	0.0343695	0.0886307	0.0287373	0.00736757	0.00971157	0	0	0	0	0	0	0.00886054	0	0.0109063	0	0	0.00799265	0	0	0	0.0163319	0	0	0	0.00365203	0
OTU_2978	Bacteria;Firmicutes;Clostridia;Lachnospirales;Lachnospiraceae;Blautia;Multi-affiliation	0	0	0	0	0	0	0	0	0	0	0	0	0	0	0	0	0	0	0	0	0	0	0	0	0	0	0	0	0	0.0227335	0.019442	0	0.0120221	0.00886054	0.0702059	0.0490784	0.0387465	0	0.0159853	0.017191	0.0402343	0.0051096	0.0326637	0	0.0565495	0.0320574	0.0547805	0.0109782
OTU_2998	Bacteria;Firmicutes;Bacilli;Lactobacillales;Lactobacillaceae;Ligilactobacillus;Multi-affiliation	0.00471809	0.00884603	0	0	0	0.0142356	0	0.0119825	0.0333572	0	0	0.020031	0.00939232	0.00822707	0	0.0153728	0.0074744	0.00774054	0	0.0302546	0.0296199	0.00469726	0.00381883	0	0	0.00736757	0.0291347	0	0.00581395	0.00454669	0	0	0	0.00886054	0	0	0.00484332	0.00633312	0	0	0.00894095	0.0051096	0	0.0040016	0.00514086	0	0	0
OTU_3009	Bacteria;Firmicutes;Clostridia;Lachnospirales;Lachnospiraceae;[Ruminococcus] torques group;unknown species	0	0	0	0	0	0	0	0	0	0	0	0.00500776	0	0	0	0	0	0	0	0	0	0	0	0	0	0	0	0	0	0	0.0048605	0	0.0601106	0.00886054	0.0702059	0.00545316	0	0.10133	0.00399632	0.0114607	0.0670571	0.0306576	0.00544395	0	0	0	0	0.0109782
OTU_3038	Bacteria;Firmicutes;Clostridia;Oscillospirales;Oscillospiraceae;Flavonifractor;unknown species	0.0330267	0.00884603	0	0.0118561	0.0567135	0.0616874	0.00798531	0	0	0	0.0183537	0	0	0	0.0346047	0.0102485	0	0	0	0.00864416	0	0	0.0152753	0.064011	0	0	0	0	0	0	0	0	0	0	0	0	0	0	0	0	0	0	0	0	0.0102817	0.00641149	0	0
OTU_3073	Bacteria;Firmicutes;Clostridia;Lachnospirales;Lachnospiraceae;[Ruminococcus] torques group;unknown species	0	0	0	0	0	0	0	0	0	0.00822132	0	0	0	0.00411353	0	0	0	0	0	0	0	0	0	0	0	0	0	0	0	0.00454669	0	0	0.00601106	0	0	0.0327189	0.11624	0.164661	0.0199816	0.0401123	0	0.0102192	0	0.0120048	0.00514086	0.025646	0	0.0164672
OTU_3084	Bacteria;Firmicutes;Clostridia;Lachnospirales;Lachnospiraceae;unknown genus;Multi-affiliation	0.00943619	0.00884603	0	0	0.0283567	0.0332163	0.00798531	0.0119825	0.0285919	0	0.0596494	0.0100155	0.028177	0	0.0346047	0.00512426	0	0.00774054	0	0.00432208	0	0	0.00763767	0.0246196	0	0.0147351	0.0582694	0.0387102	0	0	0	0	0	0	0	0	0	0	0	0	0	0	0.0163319	0	0	0.00641149	0	0.0329345
OTU_3119	Bacteria;Firmicutes;Clostridia;Oscillospirales;[Eubacterium] coprostanoligenes group;unknown genus;unknown species	0	0.0176921	0.0172831	0.0118561	0.0189045	0	0.011978	0.0119825	0.00953062	0.0205533	0.0183537	0.0100155	0.0234808	0.0370218	0.0422947	0.0256213	0.0074744	0.0154811	0.00490004	0.0345767	0.0131644	0	0	0.0443153	0	0.0294703	0	0.00774204	0.00581395	0.0363736	0.00972101	0.0108182	0.0240442	0.0354421	0.023402	0	0	0.0126662	0.0559485	0	0.00894095	0.025548	0.0217758	0.0320128	0.0102817	0.0192345	0.0146081	0.0274454
OTU_3124	Bacteria;Firmicutes;Clostridia;Lachnospirales;Lachnospiraceae;Lachnoclostridium;unknown species	0	0	0	0	0	0	0	0	0	0	0	0	0	0	0	0	0	0	0	0	0	0	0	0	0	0	0	0	0	0	0	0	0	0	0.00334314	0.00545316	0.00484332	0.0126662	0.00399632	0	0	0	0	0.0080032	0	0	0	0
OTU_3125	Bacteria;Firmicutes;Clostridia;Lachnospirales;Lachnospiraceae;Eisenbergiella;unknown species	0	0.00884603	0	0	0	0.00474518	0.00798531	0.0119825	0	0.0205533	0	0.0100155	0.0234808	0	0	0	0	0	0	0.0129662	0.0032911	0	0	0.00492393	0	0	0	0	0.00581395	0.00454669	0.0048605	0.0468789	0.0120221	0.0177211	0.00668628	0.00545316	0.00968664	0	0.0159853	0	0.00447047	0.0562056	0	0.0280112	0.0154226	0.0320574	0	0.0109782
OTU_3147	Bacteria;Proteobacteria;Gammaproteobacteria;Enterobacterales;Enterobacteriaceae;Escherichia-Shigella;unknown species	0.00471809	0	0.0172831	0.00592803	0	0.00474518	0	0	0	0.00822132	0.0321189	0	0	0.00411353	0	0	0	0	0	0.00432208	0	0	0.00381883	0	0	0	0	0	0	0.00909339	0.0631865	0	0.0841548	0	0.00334314	0.00545316	0.0290599	0.0126662	0	0.034382	0.00894095	0.025548	0.0272198	0	0	0	0	0.0274454
OTU_3159	Bacteria;Firmicutes;Clostridia;Lachnospirales;Lachnospiraceae;unknown genus;unknown species	0	0	0	0	0	0	0	0	0	0	0	0	0	0	0	0	0	0	0	0	0	0	0	0	0	0	0	0	0	0.0181868	0	0.0252425	0.00601106	0	0	0.00545316	0	0	0.0479559	0	0.00447047	0.0204384	0	0	0.0308452	0.025646	0.00365203	0
OTU_3170	Bacteria;Firmicutes;Clostridia;Lachnospirales;Lachnospiraceae;[Ruminococcus] torques group;unknown species	0	0	0	0.0118561	0	0.0142356	0	0	0.0238265	0	0.0275305	0.020031	0.00939232	0.0123406	0.0461396	0	0	0	0	0	0	0	0	0.0196957	0	0	0	0	0.00581395	0.00454669	0.0048605	0.0108182	0.00601106	0	0	0	0	0	0.00399632	0	0.084939	0.0153288	0.0108879	0	0.00514086	0	0	0.0164672
OTU_3171	Bacteria;Firmicutes;Clostridia;Lachnospirales;Lachnospiraceae;[Ruminococcus] torques group;unknown species	0.00471809	0	0	0	0.00472612	0.00949037	0.00399265	0	0.00476531	0.00822132	0	0	0	0.0205677	0.0422947	0	0	0	0	0	0.0197466	0	0.00763767	0.0935546	0.0287373	0.0147351	0	0	0	0.00909339	0.0048605	0.00721215	0.00601106	0	0	0.0109063	0.0484332	0	0.0359669	0	0.0268228	0.0102192	0.0217758	0	0.00514086	0.012823	0.0109561	0.0274454
OTU_3186	Bacteria;Firmicutes;Clostridia;Lachnospirales;Lachnospiraceae;Blautia;Multi-affiliation	0	0	0	0	0	0	0	0	0	0	0	0	0	0	0	0	0	0	0	0	0	0	0	0	0	0	0	0	0	0.00454669	0	0.00360607	0	0	0.00334314	0.0218126	0.00968664	0	0.0279743	0.0114607	0.0178819	0	0.00544395	0	0.0154226	0.0192345	0.00365203	0.0109782
OTU_3227	Bacteria;Firmicutes;Clostridia;Lachnospirales;Lachnospiraceae;[Ruminococcus] torques group;unknown species	0	0	0	0	0	0	0	0	0	0	0	0	0	0.00411353	0	0	0	0	0	0	0	0	0	0	0	0	0	0	0	0	0	0	0	0	0	0.00545316	0.0581198	0.170994	0	0	0.00447047	0	0	0	0	0	0	0.00548908
OTU_3248	Bacteria;Firmicutes;Clostridia;Oscillospirales;Ruminococcaceae;unknown genus;unknown species	0	0	0	0	0	0	0	0.00599125	0.00476531	0	0	0	0.0187846	0	0	0.0153728	0	0	0.00980008	0.00432208	0	0	0	0	0	0	0	0	0	0.00454669	0.0145815	0.0108182	0.00601106	0	0.00334314	0	0.00968664	0.0316656	0	0	0.00447047	0.0153288	0	0	0	0.025646	0.00365203	0.00548908
OTU_3255	Bacteria;Firmicutes;Clostridia;Lachnospirales;Lachnospiraceae;Blautia;unknown species	0	0	0	0	0.00472612	0.0142356	0.00399265	0	0	0.0164426	0.0137653	0	0	0	0.00768994	0.00512426	0	0.00774054	0	0	0.0065822	0.0422754	0.0267318	0.00984785	0	0	0	0.0116131	0	0.00454669	0	0.0108182	0.00601106	0	0.0300883	0.00545316	0.00968664	0	0.0159853	0.00573033	0.0312933	0.0306576	0.0489956	0.0520208	0	0	0.0182602	0.0109782
OTU_3293	Bacteria;Firmicutes;Clostridia;Lachnospirales;Lachnospiraceae;unknown genus;unknown species	0.0424628	0	0.0172831	0.0414962	0.0141784	0.0237259	0.0359339	0.0359475	0.0285919	0.00411066	0.0734147	0	0.00469616	0.00411353	0.0538296	0.0153728	0.0074744	0	0.0392003	0.0172883	0.0032911	0.0140918	0.045826	0.0590871	0	0.00736757	0.0485578	0	0.00581395	0	0	0.00360607	0	0	0	0	0	0	0.011989	0	0	0.0102192	0.00544395	0	0.0102817	0.0192345	0.00365203	0
OTU_3298	Bacteria;Firmicutes;Clostridia;Oscillospirales;Ruminococcaceae;Faecalibacterium;unknown species	0	0.00442302	0	0.0177841	0.00472612	0.0379615	0	0.04793	0.00476531	0	0	0	0	0	0	0	0	0.0154811	0	0.00432208	0.0427843	0.00469726	0.0420072	0.00984785	0	0.051573	0.0874041	0	0.0581395	0	0	0	0	0	0	0	0	0	0	0	0	0	0	0	0	0	0	0
OTU_3321	Bacteria;Firmicutes;Clostridia;Lachnospirales;Lachnospiraceae;[Ruminococcus] torques group;unknown species	0	0.0221151	0	0	0.00472612	0	0.00798531	0.0179738	0.00476531	0.0411066	0.00458842	0.155241	0.00939232	0.0246812	0	0	0	0	0	0	0	0	0.00381883	0	0	0	0	0	0	0	0	0	0.0841548	0.0443027	0.0100294	0	0	0	0.00399632	0	0.0134114	0.0204384	0.00544395	0	0	0	0	0.0109782
OTU_3350	Bacteria;Firmicutes;Clostridia;Lachnospirales;Lachnospiraceae;Multi-affiliation;Multi-affiliation	0	0	0	0	0	0	0	0	0	0	0	0	0	0.00411353	0	0.00512426	0	0	0.00490004	0.00864416	0	0	0	0	0	0	0	0.00387102	0	0.0409203	0.019442	0.0613032	0.0120221	0.0177211	0	0.0163595	0	0	0.0239779	0.0114607	0	0.0868632	0.0163319	0.020008	0.0873946	0.0448804	0	0.0109782
OTU_3369	Bacteria;Firmicutes;Clostridia;Lachnospirales;Lachnospiraceae;[Ruminococcus] torques group;unknown species	0	0	0	0	0	0	0	0	0.00476531	0	0	0	0	0.00411353	0	0.0204971	0	0	0.00490004	0.00864416	0	0	0	0.00492393	0	0.00736757	0	0	0.00581395	0.0272802	0	0.0613032	0	0	0.00334314	0.0272658	0	0	0.0159853	0	0.00447047	0.0613152	0	0	0.138803	0.0897609	0.00730407	0.0219563
OTU_3376	Bacteria;Firmicutes;Clostridia;Lachnospirales;Lachnospiraceae;[Ruminococcus] torques group;Multi-affiliation	0	0	0.0172831	0	0	0	0.011978	0	0.00476531	0.00411066	0	0.00500776	0.00469616	0.0123406	0.00768994	0.00512426	0	0.00774054	0.0147001	0.0129662	0.0131644	0.0610644	0.00763767	0.0344675	0.0344847	0	0.0194231	0	0.00581395	0.00454669	0	0	0.0240442	0	0	0.0109063	0.01453	0	0.0199816	0.00573033	0.00894095	0.025548	0.0163319	0	0.0154226	0.0192345	0.0255642	0.00548908
OTU_3382	Bacteria;Firmicutes;Clostridia;Lachnospirales;Lachnospiraceae;Eisenbergiella;unknown species	0	0.0132691	0	0.00592803	0.00945224	0.00474518	0.00399265	0.0119825	0	0.024664	0.00458842	0.0150233	0.00939232	0.00411353	0.00384497	0.00512426	0	0.0154811	0.00980008	0.00864416	0	0	0.00381883	0	0.00574746	0	0	0	0.0116279	0.00909339	0.00972101	0.0216364	0.0180332	0.0265816	0.00334314	0.00545316	0.00484332	0	0.00399632	0	0.00894095	0	0	0.0080032	0	0.012823	0.00730407	0.0219563
OTU_3402	Bacteria;Firmicutes;Clostridia;Lachnospirales;Lachnospiraceae;unknown genus;unknown species	0	0.0221151	0	0.00592803	0.00472612	0.00474518	0.00798531	0	0.0142959	0.024664	0.00458842	0.0100155	0	0.00411353	0.0307598	0	0	0.0154811	0	0.0172883	0	0.0140918	0	0.0147718	0.0114949	0.00736757	0	0.0270971	0.00581395	0.00454669	0.0048605	0	0	0	0	0.00545316	0.01453	0.0189994	0	0.00573033	0	0	0.00544395	0.020008	0	0	0.00730407	0
OTU_3410	Bacteria;Firmicutes;Clostridia;Lachnospirales;Lachnospiraceae;[Ruminococcus] torques group;unknown species	0	0.00884603	0.0345662	0.0118561	0.0283567	0.0474518	0	0.023965	0.061949	0.0493279	0.0229421	0.0300466	0.0328731	0.0123406	0.0115349	0.00512426	0	0	0	0	0	0.00469726	0.00381883	0.0295436	0	0	0	0	0	0	0	0.0108182	0.0420774	0	0.0635197	0	0	0.0189994	0.00799265	0.0114607	0.0178819	0.0153288	0	0.104042	0	0	0	0
OTU_3417	Bacteria;Firmicutes;Clostridia;Lachnospirales;Lachnospiraceae;[Ruminococcus] torques group;unknown species	0	0.00442302	0	0	0.00472612	0.0142356	0	0	0.0238265	0.012332	0.0458842	0	0.00939232	0	0	0	0	0	0.00980008	0	0	0	0	0.00492393	0	0	0	0	0	0	0	0.00721215	0.0420774	0	0.0869216	0.00545316	0	0.0633312	0	0	0.0178819	0.0153288	0.0163319	0.0720288	0	0	0	0.00548908
OTU_3418	Bacteria;Firmicutes;Clostridia;Lachnospirales;Lachnospiraceae;Blautia;unknown species	0.00943619	0	0.0172831	0	0	0.00949037	0	0	0	0	0.0137653	0	0	0	0.00384497	0	0	0.0154811	0.00490004	0	0.0032911	0.00939452	0.00381883	0	0	0	0.0194231	0	0.00581395	0.00909339	0.00972101	0.00360607	0	0	0	0.0163595	0	0	0.00799265	0	0.0491752	0.025548	0.0326637	0	0.0102817	0	0.0657366	0.00548908
OTU_3424	Bacteria;Firmicutes;Clostridia;Lachnospirales;Lachnospiraceae;[Eubacterium] hallii group;unknown species	0	0.00442302	0	0	0	0	0	0	0	0.012332	0	0	0.00469616	0.0164541	0.00384497	0	0	0.00774054	0	0	0.0032911	0	0	0.00492393	0	0.00736757	0	0	0	0	0	0	0.0120221	0	0.0133726	0.0109063	0	0	0.0199816	0	0.0268228	0.0051096	0	0.0160064	0	0	0.0109561	0.0274454
OTU_3435	Bacteria;Firmicutes;Clostridia;Lachnospirales;Lachnospiraceae;Multi-affiliation;Multi-affiliation	0.0424628	0.0132691	0.0345662	0.0355682	0.0189045	0.0189807	0.0239559	0.00599125	0.0381225	0.00822132	0.0137653	0.00500776	0	0.0164541	0.0115349	0	0.0224232	0.0232216	0.0490004	0.00432208	0.0230377	0.018789	0.0114565	0.0246196	0	0.0368378	0.0291347	0.0387102	0.0406977	0.0136401	0.0048605	0.0180304	0	0	0.00334314	0.00545316	0	0	0.00799265	0.00573033	0.00447047	0.0102192	0	0	0.0102817	0.0192345	0.00365203	0.00548908
OTU_3447	Bacteria;Firmicutes;Clostridia;Lachnospirales;Lachnospiraceae;unknown genus;unknown species	0.00471809	0.0132691	0	0.00592803	0.0141784	0.00474518	0.0359339	0.0299563	0.00476531	0.012332	0	0	0.028177	0.00411353	0.0422947	0	0	0.00774054	0.0147001	0.0216104	0.0032911	0.0140918	0.00381883	0.00984785	0.0402322	0.0221027	0.0291347	0.00774204	0.00581395	0	0.0048605	0.00360607	0.00601106	0	0.00334314	0	0.00484332	0	0	0.0114607	0.00447047	0	0.00544395	0.0240096	0	0	0.00365203	0
OTU_3462	Bacteria;Firmicutes;Clostridia;Oscillospirales;Oscillospiraceae;Oscillibacter;unknown species	0	0.00442302	0	0	0	0	0.00399265	0	0.0381225	0.00411066	0.0321189	0.00500776	0	0.00411353	0	0	0	0	0	0.00864416	0.0065822	0	0	0	0.00574746	0.0221027	0.0874041	0	0	0.00909339	0.0048605	0.00360607	0.00601106	0.00886054	0.0100294	0	0	0	0.011989	0	0.0223524	0	0	0	0	0	0.0328683	0.0219563
OTU_3466	Bacteria;Firmicutes;Clostridia;Lachnospirales;Lachnospiraceae;[Ruminococcus] torques group;unknown species	0	0	0	0	0	0	0	0	0	0	0	0	0	0	0	0.00512426	0	0	0	0	0	0	0	0	0	0	0	0	0	0.00909339	0	0.00721215	0	0	0	0.0436253	0.0678065	0.0759975	0.0239779	0	0.0134114	0	0	0.0040016	0.0102817	0.0384689	0	0.0109782
OTU_3467	Bacteria;Firmicutes;Clostridia;Lachnospirales;Lachnospiraceae;unknown genus;bacterium ic1311	0.00471809	0	0	0.0177841	0.0141784	0	0.00798531	0	0.00476531	0.00411066	0.00458842	0	0	0.00411353	0	0	0	0.00774054	0	0	0	0.0140918	0.00381883	0.00492393	0	0	0	0	0.00581395	0.0136401	0.0243025	0.0108182	0	0	0	0	0	0	0.0519522	0	0	0.0051096	0.00544395	0	0.0154226	0.00641149	0.0146081	0.00548908
OTU_3485	Bacteria;Firmicutes;Clostridia;Clostridia vadinBB60 group;unknown family;unknown genus;unknown species	0	0.0442302	0	0.0177841	0.0189045	0.0142356	0.00399265	0.0179738	0.0524184	0.00411066	0.0688263	0	0.0610501	0.0329083	0	0	0.0298976	0	0	0.0821195	0.0131644	0.00469726	0	0	0.00574746	0.0221027	0.00971157	0.116131	0.00581395	0	0	0	0	0	0	0	0	0	0	0	0	0	0	0	0	0	0	0
OTU_3488	Bacteria;Firmicutes;Bacilli;Erysipelotrichales;Erysipelotrichaceae;Dubosiella;unknown species	0.0141543	0	0.0172831	0.0118561	0	0	0.00399265	0	0	0.012332	0	0.0100155	0.00469616	0.0123406	0.0192249	0.0102485	0	0	0	0	0.0065822	0.00469726	0	0.0147718	0.00574746	0	0	0.0116131	0	0.0181868	0.029163	0.0144243	0.00601106	0.0354421	0.0267451	0	0	0.0126662	0	0.00573033	0.0312933	0.0051096	0.0326637	0.020008	0	0.012823	0.00730407	0.0219563
OTU_3502	Bacteria;Firmicutes;Clostridia;Lachnospirales;Lachnospiraceae;[Ruminococcus] torques group;unknown species	0.00471809	0	0	0	0	0	0.011978	0	0	0.00822132	0	0	0.00939232	0.0452489	0.0999692	0.0204971	0	0	0.00490004	0.0259325	0.0230377	0	0	0.00492393	0	0.0294703	0	0	0	0.00454669	0	0	0	0	0	0	0	0	0.00799265	0	0.0134114	0.0102192	0.0108879	0	0.00514086	0	0.00730407	0.00548908
OTU_3548	Bacteria;Firmicutes;Clostridia;Oscillospirales;Oscillospiraceae;Oscillibacter;unknown species	0.00471809	0	0	0	0.00472612	0	0	0.0119825	0	0	0.00458842	0	0.00469616	0.0205677	0.00384497	0	0	0	0	0	0.0032911	0	0.00381883	0.0738589	0	0.00736757	0	0	0.00581395	0.00454669	0.019442	0.00360607	0	0	0	0.0109063	0	0	0.00399632	0	0.0268228	0	0	0	0	0	0.0693886	0.0274454
OTU_3569	Bacteria;Firmicutes;Clostridia;Lachnospirales;Lachnospiraceae;unknown genus;unknown species	0	0	0	0	0	0	0	0	0	0	0	0	0	0	0.0115349	0.0153728	0	0.00774054	0.0196002	0.0129662	0.0032911	0.00939452	0.00381883	0	0	0	0	0.00387102	0.00581395	0.00454669	0	0.00721215	0.0120221	0.00886054	0.0300883	0.00545316	0.00484332	0.0379987	0.0279743	0	0.00894095	0.0204384	0.00544395	0.040016	0	0.012823	0.0109561	0.00548908
OTU_3575	Bacteria;Firmicutes;Clostridia;Oscillospirales;Ruminococcaceae;unknown genus;unknown species	0.00471809	0.0132691	0.0345662	0.0355682	0.0141784	0.00949037	0.0519045	0.0359475	0.0142959	0.0164426	0.0321189	0	0	0.00411353	0.0307598	0	0	0	0	0.00432208	0.0032911	0.0328808	0.0114565	0.00984785	0	0.0368378	0.00971157	0	0	0	0	0	0	0	0	0	0	0	0	0	0	0	0	0	0	0	0	0
OTU_3585	Bacteria;Firmicutes;Clostridia;Lachnospirales;Lachnospiraceae;Blautia;unknown species	0.00943619	0.0221151	0	0.0177841	0.037809	0	0.0279486	0.023965	0.0285919	0	0.08718	0	0.0140885	0	0.0461396	0	0	0.0154811	0.0245002	0	0	0	0	0.00984785	0	0	0.0194231	0	0.0116279	0	0	0	0	0	0	0	0	0	0	0	0	0	0	0	0	0	0	0
OTU_3598	Bacteria;Firmicutes;Clostridia;Lachnospirales;Lachnospiraceae;[Ruminococcus] torques group;unknown species	0	0	0.0345662	0.0237121	0	0.0142356	0.00399265	0.00599125	0.00476531	0.012332	0.00458842	0.0100155	0	0.0370218	0.0307598	0.00512426	0.0149488	0.00774054	0.0196002	0.0259325	0	0.0140918	0.0152753	0.0147718	0.00574746	0	0.0291347	0	0	0	0	0	0	0	0.00668628	0	0	0	0.0199816	0	0.00894095	0	0	0	0.0102817	0	0.00365203	0.0164672
OTU_3610	Bacteria;Firmicutes;Clostridia;Lachnospirales;Lachnospiraceae;unknown genus;bacterium ic1311	0	0.00442302	0	0.0177841	0	0.00474518	0.00399265	0.00599125	0	0	0.00458842	0	0	0	0	0	0	0	0.0147001	0.00432208	0.0065822	0.018789	0.0190942	0	0.00574746	0	0	0.00774204	0.00581395	0	0	0	0	0	0.0100294	0.0272658	0.01453	0	0.00799265	0	0.0134114	0.0153288	0.00544395	0	0.0154226	0.00641149	0.0182602	0
OTU_3614	Bacteria;Firmicutes;Clostridia;Oscillospirales;Oscillospiraceae;unknown genus;unknown species	0	0	0	0	0	0	0	0	0	0	0	0	0	0	0	0	0	0	0	0	0	0	0	0	0	0	0	0	0	0.0318269	0	0.00360607	0.174321	0	0.0401177	0	0.150143	0	0.00399632	0.051573	0.00447047	0.0051096	0.0108879	0	0	0.0192345	0	0.0274454
OTU_3618	Bacteria;Firmicutes;Clostridia;Lachnospirales;Lachnospiraceae;Multi-affiliation;Multi-affiliation	0	0.00442302	0.0345662	0	0.00945224	0.00474518	0	0.00599125	0	0.00411066	0.00458842	0.0250388	0.0140885	0.00411353	0	0	0	0	0	0	0	0	0.0114565	0	0	0	0	0	0	0	0.0048605	0	0.096177	0	0.0133726	0	0	0.0316656	0.0399632	0	0.0625866	0.0102192	0	0.0560224	0.00514086	0	0	0
OTU_3707	Bacteria;Firmicutes;Clostridia;Lachnospirales;Lachnospiraceae;[Ruminococcus] torques group;Ruminococcus sp.	0	0	0	0.00592803	0	0	0	0	0.00476531	0	0	0	0	0	0.00384497	0.00512426	0	0	0.00490004	0	0	0	0	0.00984785	0	0	0	0	0	0	0	0.0144243	0	0	0	0.0109063	0	0	0.00799265	0	0	0.0051096	0	0	0	0.0384689	0	0
OTU_3742	Bacteria;Firmicutes;Clostridia;Lachnospirales;Lachnospiraceae;[Ruminococcus] gauvreauii group;unknown species	0.00943619	0.0132691	0.0172831	0.00592803	0.0189045	0.0189807	0.0239559	0.00599125	0.0190612	0.00411066	0.00917684	0.00500776	0.00939232	0.0246812	0	0.0153728	0.0074744	0	0	0	0.0032911	0.0422754	0.0114565	0.0196957	0	0.00736757	0	0.0270971	0.0174419	0.00454669	0	0.00360607	0.0420774	0	0.0100294	0.00545316	0.01453	0	0	0.0114607	0.00447047	0.0051096	0.0108879	0	0	0	0.0182602	0
OTU_3747	Bacteria;Firmicutes;Clostridia;Oscillospirales;Ruminococcaceae;Negativibacillus;unknown species	0	0.00884603	0.0345662	0.0118561	0.00472612	0.0759229	0.00399265	0.0359475	0.00953062	0.012332	0.0275305	0	0	0.00411353	0.0153799	0	0.0074744	0	0.00980008	0.0129662	0.00987329	0.0140918	0.00381883	0.00984785	0.00574746	0.0221027	0	0.00387102	0.0174419	0	0.0048605	0	0	0.0177211	0	0	0.00484332	0	0.00399632	0	0.00447047	0	0.00544395	0	0	0.012823	0.0182602	0
OTU_3751	Bacteria;Firmicutes;Clostridia;Lachnospirales;Lachnospiraceae;Fusicatenibacter;unknown species	0.0141543	0	0	0	0	0	0	0	0.0190612	0	0	0	0.00469616	0.0123406	0.0346047	0.0307456	0	0	0.00490004	0.00432208	0.0131644	0	0	0.0344675	0	0.0221027	0.0291347	0.00387102	0	0.0136401	0	0.00360607	0	0	0	0.0109063	0	0	0.00399632	0	0.0178819	0	0.0108879	0	0	0.00641149	0.0182602	0
OTU_3811	Bacteria;Firmicutes;Clostridia;Lachnospirales;Lachnospiraceae;Blautia;unknown species	0	0	0	0	0	0	0	0	0	0	0	0	0	0	0	0.0153728	0	0	0	0	0	0	0	0	0	0	0	0	0	0	0	0	0	0	0	0	0	0	0	0	0	0	0	0	0	0	0	0
OTU_3820	Bacteria;Firmicutes;Clostridia;Lachnospirales;Lachnospiraceae;Anaerostipes;unknown species	0.00943619	0.0309611	0.0172831	0.0177841	0	0	0.0199633	0	0	0.0369959	0	0.020031	0	0.0164541	0	0	0.0074744	0.00774054	0	0.00864416	0	0	0.00381883	0	0	0	0	0.00387102	0.00581395	0	0	0	0	0	0	0	0	0	0	0	0	0	0	0	0	0	0	0
OTU_3860	Bacteria;Firmicutes;Clostridia;Lachnospirales;Lachnospiraceae;[Ruminococcus] torques group;unknown species	0.0377448	0.00442302	0	0.0177841	0	0	0.0199633	0	0	0.00411066	0	0.00500776	0	0.0370218	0.0115349	0	0.0149488	0	0.00490004	0	0.00987329	0.018789	0.00381883	0.00492393	0.0114949	0.0147351	0.0194231	0	0	0.0181868	0	0.00360607	0.0180332	0	0	0	0.0339032	0	0.00799265	0.00573033	0.00894095	0	0.0163319	0	0	0.00641149	0.0146081	0.0439126
OTU_3872	Bacteria;Firmicutes;Clostridia;Lachnospirales;Lachnospiraceae;unknown genus;unknown species	0.0613352	0.0221151	0.0691324	0.0474243	0.0425351	0.0332163	0.0199633	0.0838775	0.0476531	0	0.08718	0	0.00939232	0	0	0	0	0.0541838	0.0637005	0.0129662	0.00987329	0.0281836	0.0649202	0	0	0.00736757	0.0874041	0.0270971	0.0872093	0	0	0	0	0	0	0.0272658	0	0	0	0	0	0	0	0	0	0	0	0
OTU_3926	Bacteria;Firmicutes;Clostridia;Oscillospirales;Oscillospiraceae;Flavonifractor;unknown species	0.0141543	0.00884603	0	0.00592803	0.0425351	0.0379615	0	0	0	0	0	0	0.00469616	0.00411353	0.0422947	0	0	0	0	0	0	0	0.022913	0.0393914	0	0	0	0	0	0	0	0	0	0	0	0	0	0	0	0	0	0	0	0	0	0	0	0
OTU_3950	Bacteria;Firmicutes;Clostridia;Oscillospirales;Ruminococcaceae;unknown genus;unknown species	0	0	0	0	0	0	0	0	0	0.012332	0.00458842	0	0	0.00411353	0.00768994	0	0	0	0.00490004	0.00864416	0.0032911	0	0	0.0196957	0.0114949	0.0147351	0	0	0	0	0	0	0	0	0	0	0.0193733	0	0	0	0.00447047	0	0	0	0.00514086	0	0.00365203	0.0164672
OTU_3954	Bacteria;Firmicutes;Clostridia;Lachnospirales;Lachnospiraceae;[Ruminococcus] torques group;unknown species	0.00943619	0.00442302	0	0.0118561	0	0	0.00798531	0	0.00476531	0.00411066	0.00458842	0.0300466	0	0.00822707	0.00384497	0.0102485	0.0074744	0.0154811	0.00490004	0.0432208	0.0296199	0.0140918	0.0190942	0.00492393	0.0574746	0.00736757	0	0.00774204	0.0174419	0.00909339	0	0.0180304	0	0	0	0.0163595	0	0	0.115893	0	0.00894095	0.025548	0	0	0	0	0.00730407	0
OTU_3968	Bacteria;Firmicutes;Clostridia;Lachnospirales;Lachnospiraceae;unknown genus;unknown species	0.0141543	0.00884603	0.0345662	0.0177841	0	0	0.0159706	0	0	0.0781025	0	0.0100155	0.0140885	0.0205677	0.00768994	0	0	0	0	0.0129662	0	0.0140918	0.0152753	0.0246196	0.0517271	0.0442054	0	0	0	0	0	0	0	0	0	0	0	0	0	0	0	0	0	0	0	0	0	0
OTU_3991	Bacteria;Firmicutes;Bacilli;Lactobacillales;Lactobacillaceae;Ligilactobacillus;Multi-affiliation	0	0	0	0.0237121	0	0.0142356	0	0	0.0381225	0.00411066	0	0.00500776	0	0	0.0153799	0.10761	0	0	0	0	0	0	0.00381883	0	0.00574746	0.0663081	0	0	0.00581395	0	0	0	0	0	0	0	0	0	0	0	0	0	0	0	0	0	0.0146081	0.00548908
OTU_4020	Bacteria;Firmicutes;Clostridia;Lachnospirales;Lachnospiraceae;Lachnoclostridium;Eubacterium sp.	0	0	0	0	0.00472612	0	0	0	0	0.00411066	0.00917684	0.0100155	0.00469616	0	0.00768994	0	0	0	0.00490004	0	0.0263288	0.018789	0.00381883	0.00492393	0	0.0147351	0	0	0	0	0	0	0	0	0.0133726	0	0.00968664	0.00633312	0.00799265	0	0.0357638	0.0051096	0.0163319	0.0040016	0.0154226	0	0.0146081	0
OTU_4062	Bacteria;Firmicutes;Clostridia;Lachnospirales;Lachnospiraceae;ASF356;unknown species	0	0	0	0	0	0	0	0	0	0.0493279	0	0.0100155	0	0	0	0	0	0	0	0	0	0	0	0	0	0	0	0	0	0.0454669	0.0048605	0.0144243	0.0180332	0.00886054	0.00668628	0.0272658	0	0	0.011989	0	0	0.0306576	0	0	0.0462677	0.0192345	0.00365203	0.0219563
OTU_4073	Bacteria;Firmicutes;Clostridia;Lachnospirales;Lachnospiraceae;Sellimonas;unknown species	0	0	0.0172831	0	0	0	0	0	0	0.0205533	0	0	0	0.0205677	0	0	0	0	0	0	0	0	0	0	0	0	0	0.00387102	0	0.00909339	0.00972101	0.0108182	0.0180332	0	0.0200588	0.0436253	0.0193733	0.0253325	0.0239779	0.017191	0.0402343	0.0153288	0.0272198	0.0240096	0.0308452	0.0512919	0.0438244	0
OTU_4107	Bacteria;Firmicutes;Clostridia;Lachnospirales;Lachnospiraceae;CHKCI001;unknown species	0.0330267	0.0353841	0.103699	0.0592803	0	0	0.0598898	0.0539213	0	0.0739919	0	0.0701087	0.0234808	0.0370218	0	0.0563669	0	0.0154811	0.0343003	0	0	0.0563671	0.00763767	0	0.0287373	0	0	0	0	0.0409203	0.068047	0.0180304	0.0180332	0.0531632	0.0100294	0.00545316	0.00484332	0	0.0279743	0.00573033	0	0.0459864	0.00544395	0	0	0.00641149	0.00365203	0.00548908
OTU_4130	Bacteria;Firmicutes;Clostridia;Lachnospirales;Lachnospiraceae;Eisenbergiella;unknown species	0.00471809	0	0	0	0.00472612	0.00949037	0	0	0	0.00822132	0	0.00500776	0.00469616	0	0	0	0	0	0	0	0	0	0.00381883	0.0246196	0	0.00736757	0	0	0	0.0181868	0.029163	0.0360607	0.0180332	0.0354421	0.00334314	0.00545316	0.0242166	0	0.0399632	0	0.0581161	0.0051096	0.0163319	0	0.0102817	0.025646	0.0109561	0.0109782
OTU_4151	Bacteria;Firmicutes;Clostridia;Lachnospirales;Lachnospiraceae;Eisenbergiella;unknown species	0.0141543	0.0176921	0	0.00592803	0.00472612	0	0	0.00599125	0.00476531	0.0164426	0	0	0	0	0.00384497	0.00512426	0	0	0.00980008	0.00432208	0.0065822	0	0.00381883	0	0.0229898	0	0	0	0	0.0227335	0.019442	0.0468789	0.0240442	0.0443027	0	0	0.0193733	0.00633312	0.011989	0	0.0178819	0.0357672	0.00544395	0.0040016	0.00514086	0.0192345	0.00365203	0.00548908
OTU_4182	Bacteria;Firmicutes;Clostridia;Lachnospirales;Lachnospiraceae;unknown genus;unknown species	0.00471809	0.00442302	0	0	0.00945224	0	0.011978	0	0.0238265	0.00822132	0.00458842	0.00500776	0.0140885	0.00411353	0.0192249	0.0102485	0.0074744	0	0.00980008	0.0129662	0.0065822	0.0140918	0.0152753	0.00492393	0.0287373	0	0.00971157	0.0193551	0	0.00454669	0.00972101	0	0.00601106	0.00886054	0	0.00545316	0.0242166	0.00633312	0.00799265	0.00573033	0	0	0.0163319	0	0	0	0.0182602	0.0164672
OTU_4214	Bacteria;Firmicutes;Clostridia;Lachnospirales;Lachnospiraceae;[Ruminococcus] torques group;unknown species	0	0	0	0	0	0	0	0	0	0.012332	0	0.0150233	0	0	0	0	0	0	0	0	0	0	0	0	0	0	0	0	0	0	0	0	0.0661217	0	0.0267451	0	0	0.221659	0	0.0114607	0.0178819	0.0051096	0	0.0120048	0	0	0	0.0274454
OTU_4232	Bacteria;Firmicutes;Clostridia;Lachnospirales;Lachnospiraceae;Multi-affiliation;Multi-affiliation	0	0	0	0	0	0	0	0	0	0	0	0	0	0	0	0	0	0	0	0	0.0065822	0	0	0	0	0	0	0	0	0.0136401	0.00972101	0.0180304	0	0	0.0100294	0.0163595	0	0	0.0599449	0	0.00447047	0.0102192	0	0	0.0462677	0.0384689	0.00365203	0.0109782
OTU_4278	Bacteria;Firmicutes;Clostridia;Oscillospirales;Oscillospiraceae;Oscillibacter;Multi-affiliation	0	0.00442302	0	0	0	0	0.0159706	0	0	0.0205533	0.00917684	0.020031	0	0.00822707	0.0230698	0	0	0	0.00490004	0	0.0526576	0	0	0	0.0344847	0.0147351	0.067981	0	0	0	0	0	0	0	0.00334314	0	0.0823364	0.0189994	0.00399632	0	0	0.0051096	0	0	0	0	0	0
OTU_4296	Bacteria;Firmicutes;Clostridia;Lachnospirales;Lachnospiraceae;Multi-affiliation;Multi-affiliation	0	0	0	0	0	0.00474518	0	0	0	0	0	0	0	0.00411353	0	0.00512426	0	0	0.0147001	0	0.0032911	0.00469726	0	0	0	0	0	0	0	0.00454669	0.0243025	0.00360607	0.0120221	0.0265816	0	0	0	0.00633312	0.0319706	0.0802246	0.00447047	0	0	0.0120048	0.0205634	0.0192345	0.00730407	0.0109782
OTU_4364	Bacteria;Firmicutes;Clostridia;Lachnospirales;Lachnospiraceae;Multi-affiliation;Multi-affiliation	0	0	0	0.0296402	0.00472612	0	0.00399265	0	0.00953062	0.0164426	0	0	0.00469616	0.0329083	0.0576746	0.0102485	0.0149488	0	0.00490004	0.00432208	0.0263288	0	0.00381883	0.0147718	0	0.0589405	0.0194231	0	0	0.00909339	0	0	0	0	0	0	0	0	0.011989	0	0.00447047	0.0051096	0.0163319	0	0.0308452	0.00641149	0.00365203	0.00548908
OTU_4395	Bacteria;Firmicutes;Clostridia;Clostridia vadinBB60 group;unknown family;unknown genus;unknown species	0.0283086	0.0398072	0.0172831	0.0355682	0.00945224	0.00474518	0.0279486	0.00599125	0.00476531	0.012332	0.00458842	0.0100155	0.0140885	0.0370218	0.0346047	0.0153728	0.0074744	0.00774054	0.0196002	0.0345767	0.0197466	0	0.00381883	0.0344675	0	0.00736757	0.0485578	0.00387102	0.0116279	0.0136401	0.0145815	0.0144243	0.0120221	0.0620237	0	0.0163595	0.00484332	0	0.0159853	0.0286517	0.0134114	0.0613152	0	0.0040016	0.0154226	0	0.0219122	0.0109782
OTU_4443	Bacteria;Firmicutes;Clostridia;Lachnospirales;Lachnospiraceae;unknown genus;Multi-affiliation	0.00943619	0.0221151	0	0	0.0283567	0.0142356	0.0279486	0.0419388	0.00953062	0	0.00917684	0	0.00939232	0.0164541	0.0230698	0	0.0074744	0.0154811	0	0	0	0.00939452	0.00381883	0.0246196	0	0.00736757	0.00971157	0.0154841	0.0174419	0	0.0048605	0	0	0	0	0.0109063	0	0	0.00399632	0	0	0.0102192	0	0	0	0.012823	0.0146081	0
OTU_4451	Bacteria;Firmicutes;Clostridia;Lachnospirales;Lachnospiraceae;unknown genus;unknown species	0.00471809	0	0	0.00592803	0	0	0	0	0	0	0.00458842	0	0	0	0.00768994	0	0	0	0	0.00432208	0.0065822	0.00939452	0.0114565	0	0	0	0.00971157	0.00387102	0.0116279	0	0	0	0	0	0.00334314	0	0	0	0.00799265	0	0.00447047	0	0.00544395	0	0	0	0.00730407	0
OTU_4493	Bacteria;Firmicutes;Clostridia;Lachnospirales;Lachnospiraceae;Eisenbergiella;unknown species	0.0188724	0.0265381	0.0345662	0.0237121	0.0283567	0.0569422	0.0279486	0.0359475	0.00476531	0.0164426	0.055061	0.0100155	0.0187846	0.00822707	0.0192249	0.0512426	0.0298976	0.0154811	0.0245002	0.0388987	0.0164555	0	0.0267318	0.0196957	0	0.00736757	0	0.00774204	0.0581395	0.0500136	0.0243025	0.050485	0	0.0265816	0	0.0109063	0.00484332	0	0.0279743	0	0.0178819	0.0204384	0.0272198	0	0.0308452	0.0448804	0.0292163	0.0164672
OTU_4519	Bacteria;Firmicutes;Clostridia;Lachnospirales;Lachnospiraceae;[Ruminococcus] torques group;unknown species	0.0188724	0	0	0.0237121	0.0189045	0.0284711	0.0319412	0	0.0142959	0.00822132	0	0	0.00469616	0.00822707	0.00384497	0.0409941	0	0	0.0441004	0.0302546	0.00987329	0.0328808	0.0267318	0	0.00574746	0.00736757	0.0194231	0.0154841	0.0348837	0.00909339	0.0048605	0	0.00601106	0	0	0	0	0	0.00799265	0.00573033	0	0	0	0.0040016	0	0.012823	0	0
OTU_4539	Bacteria;Firmicutes;Clostridia;Lachnospirales;Lachnospiraceae;unknown genus;unknown species	0.0141543	0.0176921	0	0.00592803	0.0567135	0.00949037	0.0199633	0.00599125	0.0285919	0	0.00458842	0	0.00469616	0	0	0	0.0074744	0.00774054	0.0343003	0.0129662	0.0131644	0.018789	0.00763767	0	0	0.0221027	0.0388463	0.0232261	0.0348837	0	0	0	0	0	0	0.00545316	0	0	0	0	0	0	0	0	0	0	0	0
OTU_4577	Bacteria;Firmicutes;Clostridia;Clostridia UCG-014;unknown family;unknown genus;unknown species	0.00943619	0.0132691	0.0345662	0	0.00945224	0	0.00399265	0.023965	0.00476531	0	0	0.00500776	0	0	0	0.00512426	0	0	0	0	0	0.0140918	0.00381883	0	0	0.00736757	0.00971157	0.00774204	0.273256	0	0	0	0	0	0	0	0	0	0	0	0	0	0	0	0	0	0	0
OTU_4604	Bacteria;Firmicutes;Clostridia;Oscillospirales;Ruminococcaceae;unknown genus;unknown species	0	0.00442302	0.0345662	0.00592803	0.00945224	0.00474518	0.00798531	0.0179738	0	0	0.00458842	0.0100155	0.00469616	0	0.00768994	0	0	0	0	0	0.0032911	0	0.00763767	0	0.0459797	0.00736757	0.0194231	0	0.00581395	0	0.00972101	0.0216364	0.00601106	0	0.0100294	0	0.0193733	0.00633312	0.00399632	0	0.00894095	0.0204384	0.0108879	0	0	0.00641149	0.00365203	0.0109782
OTU_4605	Bacteria;Firmicutes;Clostridia;Oscillospirales;Oscillospiraceae;Oscillibacter;unknown species	0.0235905	0.0132691	0.0864155	0.0355682	0.00472612	0.0189807	0.0359339	0.0419388	0.0238265	0.024664	0.0367074	0.0600931	0.0328731	0.0123406	0.0422947	0.00512426	0.0149488	0.00774054	0.0637005	0.00432208	0.0164555	0.0234863	0.00763767	0.00492393	0.0517271	0.0221027	0.067981	0.0116131	0.0174419	0.00454669	0	0	0	0.0177211	0.00334314	0	0	0	0.00799265	0	0	0.0051096	0	0.0080032	0	0	0	0
OTU_4617	Bacteria;Firmicutes;Clostridia;Lachnospirales;Lachnospiraceae;unknown genus;bacterium ic1311	0	0	0	0.00592803	0.0141784	0.0189807	0.0159706	0.00599125	0.00953062	0	0.133064	0	0.00469616	0	0.00384497	0	0.0074744	0.00774054	0	0.00864416	0.0032911	0	0	0.0295436	0	0	0.0291347	0.0232261	0	0	0	0	0	0	0	0	0	0	0	0	0	0	0	0	0	0	0.00365203	0.0109782
OTU_4658	Bacteria;Firmicutes;Clostridia;Lachnospirales;Lachnospiraceae;Multi-affiliation;Multi-affiliation	0	0	0	0	0	0	0	0	0	0	0	0	0	0	0	0	0	0	0	0	0	0	0	0	0	0	0	0	0	0	0.00972101	0.0360607	0.0240442	0	0.0367745	0.0545316	0.0484332	0.0189994	0.00399632	0	0.0223524	0.0051096	0.00544395	0.0080032	0.0154226	0	0	0
OTU_4680	Bacteria;Firmicutes;Clostridia;Lachnospirales;Lachnospiraceae;[Ruminococcus] torques group;Clostridium sp.	0.00943619	0	0.0172831	0.00592803	0.00945224	0	0	0.00599125	0	0.00822132	0	0.00500776	0.0140885	0.0123406	0	0.00512426	0.0074744	0	0.0147001	0.00864416	0.0362021	0.00939452	0.00763767	0	0.00574746	0	0	0.0154841	0	0.00454669	0.0145815	0.0108182	0	0	0	0	0.0193733	0.0189994	0.0359669	0.00573033	0	0.0562056	0	0.0080032	0	0	0.00365203	0.0329345
OTU_4746	Bacteria;Firmicutes;Clostridia;Lachnospirales;Lachnospiraceae;Shuttleworthia;unknown species	0	0	0	0	0	0	0	0	0	0	0	0	0	0	0	0	0	0	0	0	0	0	0	0	0	0	0	0	0	0.0136401	0.029163	0.00360607	0.0180332	0	0	0	0.0242166	0.00633312	0.011989	0.00573033	0.0312933	0	0.0598835	0	0	0.0384689	0.0328683	0.00548908
OTU_4760	Bacteria;Firmicutes;Clostridia;Lachnospirales;Lachnospiraceae;unknown genus;Multi-affiliation	0.0141543	0	0	0.0474243	0.0141784	0.00949037	0.00798531	0.0359475	0.00476531	0	0.0137653	0	0.00939232	0.0246812	0	0.00512426	0	0	0.0196002	0.0129662	0.00987329	0.0234863	0.0305507	0	0	0	0.00971157	0.00774204	0.0174419	0.0136401	0.0145815	0.0108182	0.00601106	0	0	0	0	0	0.0879191	0	0.00447047	0	0.0108879	0	0	0.0192345	0.00730407	0.0109782
OTU_4765	Bacteria;Firmicutes;Clostridia;Lachnospirales;Lachnospiraceae;[Ruminococcus] torques group;Ruminococcus sp.	0.0141543	0.0265381	0.0345662	0.0592803	0.0236306	0.00474518	0.0199633	0.0179738	0	0	0.0229421	0	0.0187846	0	0.0269148	0.0102485	0	0.0154811	0.0294002	0	0.0065822	0.00939452	0.022913	0.0196957	0	0.0294703	0.0582694	0.0270971	0.0232558	0	0	0	0	0	0	0	0	0	0.00399632	0	0	0	0	0	0	0.00641149	0.00730407	0.0164672
OTU_4781	Bacteria;Firmicutes;Clostridia;Oscillospirales;Ruminococcaceae;Negativibacillus;unknown species	0.0235905	0.0221151	0.0518493	0.0296402	0.0189045	0.0237259	0.0239559	0.0179738	0.0381225	0.0205533	0.00917684	0.00500776	0	0.0164541	0.0346047	0.0102485	0	0	0.00490004	0.0216104	0.0032911	0.0140918	0.0152753	0.0344675	0.0229898	0.0221027	0.0291347	0.0232261	0	0.00454669	0	0.0108182	0	0	0	0.00545316	0	0.00633312	0.0159853	0.00573033	0.00447047	0	0.0108879	0	0	0	0.0109561	0.0164672
OTU_4857	Bacteria;Firmicutes;Clostridia;Lachnospirales;Lachnospiraceae;[Ruminococcus] torques group;unknown species	0.00943619	0.00442302	0	0	0	0.0142356	0.00798531	0	0	0.012332	0.00458842	0.0150233	0.0187846	0.061703	0.0115349	0.0153728	0	0.00774054	0.0196002	0.00864416	0.0197466	0.0140918	0.0152753	0.0196957	0.00574746	0.0147351	0	0.00774204	0	0.00909339	0	0.00721215	0	0	0	0	0.01453	0	0.0239779	0	0.00447047	0.0204384	0.00544395	0	0	0	0	0.0109782
OTU_4861	Bacteria;Firmicutes;Clostridia;Lachnospirales;Lachnospiraceae;[Ruminococcus] torques group;unknown species	0	0	0	0.0118561	0.00945224	0.00949037	0.00798531	0	0	0	0	0.00500776	0.00469616	0.0246812	0.00384497	0.00512426	0	0	0	0.00864416	0.0032911	0	0.00763767	0.0393914	0	0.0368378	0	0.00387102	0	0	0	0.00721215	0	0	0	0.00545316	0.00968664	0	0.0239779	0	0.0178819	0.0051096	0.0217758	0	0.00514086	0	0.00365203	0.0548908
OTU_4877	Bacteria;Firmicutes;Clostridia;Lachnospirales;Lachnospiraceae;unknown genus;Multi-affiliation	0	0	0.0172831	0.0118561	0	0	0.00798531	0	0.00476531	0.00411066	0	0	0	0.00822707	0.0192249	0	0.0074744	0	0	0.0129662	0	0.00939452	0.00763767	0.0147718	0	0.0147351	0.00971157	0.00387102	0	0.00454669	0	0.0108182	0	0	0	0.00545316	0	0	0	0	0.00894095	0.0102192	0.00544395	0	0.035986	0	0.0146081	0
OTU_5011	Bacteria;Firmicutes;Clostridia;Lachnospirales;Lachnospiraceae;[Ruminococcus] torques group;unknown species	0	0	0	0.0118561	0	0.00474518	0.0159706	0.0119825	0	0	0	0	0	0	0	0.0461184	0	0.00774054	0.0147001	0	0	0.0140918	0.0152753	0.00492393	0	0.00736757	0.00971157	0.0193551	0.0116279	0	0	0.00360607	0	0	0	0	0	0	0	0	0	0	0	0	0.0154226	0.0192345	0.00730407	0
OTU_5012	Bacteria;Firmicutes;Clostridia;Oscillospirales;Oscillospiraceae;Oscillibacter;Multi-affiliation	0	0.0132691	0	0	0.00945224	0	0	0	0	0	0	0	0	0.00822707	0	0	0	0	0	0	0	0.00469726	0.00381883	0	0	0	0.00971157	0	0	0.00454669	0	0.00721215	0	0.0354421	0	0	0.0774931	0.0189994	0.011989	0.0114607	0.00894095	0.0408768	0	0.0080032	0.0102817	0.00641149	0.00365203	0.0109782
OTU_5019	Bacteria;Firmicutes;Clostridia;Lachnospirales;Lachnospiraceae;Lachnoclostridium;unknown species	0	0	0	0	0	0	0	0	0	0.00411066	0	0	0	0	0	0	0	0	0	0	0.0131644	0	0.00381883	0	0	0	0	0	0	0	0.029163	0.0108182	0.0120221	0.0531632	0.00668628	0.0327189	0.00484332	0.0126662	0.0159853	0.085955	0.00447047	0.0408768	0.00544395	0.0040016	0.0102817	0.025646	0.0219122	0.0439126
OTU_5023	Bacteria;Firmicutes;Clostridia;Oscillospirales;Ruminococcaceae;Paludicola;unknown species	0	0	0	0	0	0	0	0	0	0	0.00917684	0	0	0	0.0346047	0.0204971	0	0	0	0	0	0.00469726	0	0.0295436	0	0	0	0	0	0.00909339	0.0145815	0.00721215	0	0.0443027	0.00334314	0.00545316	0	0	0.0479559	0	0.00447047	0.0102192	0.0272198	0	0	0.025646	0.00365203	0.0329345
OTU_5050	Bacteria;Firmicutes;Clostridia;Lachnospirales;Lachnospiraceae;ASF356;unknown species	0.00943619	0.0221151	0	0.0118561	0.00472612	0.00474518	0.011978	0.0299563	0.00476531	0	0.00917684	0.0801242	0.0140885	0.00411353	0.0307598	0.00512426	0.0298976	0	0	0.0129662	0.0164555	0.0234863	0.0152753	0	0.0172424	0.0147351	0	0.0425812	0.00581395	0	0	0	0	0	0	0	0	0	0	0	0	0	0	0	0	0	0	0
OTU_5060	Bacteria;Firmicutes;Clostridia;Lachnospirales;Lachnospiraceae;Anaerostipes;Anaerostipes butyraticus	0	0	0	0	0.00472612	0	0	0	0	0	0	0	0	0	0	0.0102485	0	0	0	0	0	0	0.00381883	0	0	0	0	0.00387102	0.00581395	0.0136401	0	0.00721215	0.0240442	0	0	0.00545316	0.0387465	0	0	0.0630336	0	0	0.0108879	0	0.00514086	0.00641149	0.0620846	0.137227
OTU_5061	Bacteria;Firmicutes;Clostridia;Lachnospirales;Lachnospiraceae;[Ruminococcus] torques group;unknown species	0	0	0	0	0	0	0	0	0	0	0	0	0	0	0	0	0	0	0.00490004	0.0129662	0	0	0	0	0	0	0	0	0	0.0227335	0.0243025	0.0649093	0.0180332	0	0	0.00545316	0	0	0.00799265	0	0	0.076644	0.0108879	0.0040016	0.0873946	0.0641149	0.0109561	0.00548908
OTU_5077	Bacteria;Firmicutes;Bacilli;Lactobacillales;Lactobacillaceae;Limosilactobacillus;unknown species	0	0	0	0	0	0	0	0	0	0	0	0	0	0	0	0	0	0	0	0	0	0	0	0	0	0	0	0	0	0	0	0	0	0	0	0	0.00968664	0.0886637	0	0.034382	0.0312933	0	0	0.0040016	0.0102817	0	0.0219122	0
OTU_5089	Bacteria;Firmicutes;Clostridia;Lachnospirales;Lachnospiraceae;Lachnoclostridium;unknown species	0.00943619	0	0	0.0118561	0	0.00474518	0	0.00599125	0	0	0	0	0	0.00822707	0	0.00512426	0	0	0	0	0.0032911	0.018789	0.00763767	0.00492393	0	0.00736757	0.0291347	0.00774204	0	0.0272802	0.019442	0.00721215	0	0.00886054	0	0	0	0	0.0279743	0	0.0223524	0.0102192	0.00544395	0	0.0102817	0.00641149	0	0.0164672
OTU_5098	Bacteria;Firmicutes;Bacilli;Bacillales;Bacillaceae;Pontibacillus;Thalassobacillus sp.	0	0	0	0	0.00472612	0.00474518	0	0	0.00476531	0.00411066	0	0.00500776	0.00469616	0	0.00768994	0.00512426	0	0	0	0	0	0.00469726	0.00763767	0.00492393	0	0.00736757	0	0	0	0.00454669	0.0145815	0.0721215	0	0	0	0	0	0	0.0359669	0	0	0	0.00544395	0	0.0257043	0.0384689	0	0.0329345
OTU_5137	Bacteria;Firmicutes;Clostridia;Lachnospirales;Lachnospiraceae;unknown genus;Multi-affiliation	0.0330267	0.00884603	0.0345662	0.0118561	0.00472612	0.00474518	0.0159706	0	0.00953062	0	0.0137653	0.0100155	0	0.0164541	0	0.00512426	0.0224232	0	0.00490004	0.00432208	0	0.0234863	0.00763767	0	0	0	0.00971157	0.00387102	0.226744	0.00454669	0.00972101	0.00360607	0	0	0	0.00545316	0	0	0	0	0	0	0	0	0.0154226	0	0	0
OTU_5151	Bacteria;Firmicutes;Clostridia;Oscillospirales;Ruminococcaceae;Faecalibacterium;unknown species	0.0377448	0.0176921	0	0.0177841	0.0283567	0.0237259	0.0159706	0.0119825	0.0285919	0	0.00917684	0	0.0234808	0	0	0	0.0298976	0.0154811	0.0294002	0.0302546	0.0296199	0.018789	0.0267318	0	0	0.00736757	0.0485578	0.00387102	0.0174419	0	0	0	0	0	0	0	0	0	0	0	0	0	0	0	0	0	0	0
OTU_5158	Bacteria;Firmicutes;Clostridia;Lachnospirales;Lachnospiraceae;unknown genus;Multi-affiliation	0.00943619	0.0221151	0	0.00592803	0.0236306	0.0189807	0.0159706	0	0.00953062	0	0.0321189	0	0.00939232	0.00411353	0.00768994	0.0307456	0	0.00774054	0.00490004	0.00864416	0	0.00939452	0.0267318	0.0147718	0	0	0.00971157	0.0116131	0.0290698	0	0.0145815	0.00721215	0	0	0.00334314	0.0436253	0.00968664	0	0.0159853	0	0	0	0.00544395	0	0.00514086	0.00641149	0.0146081	0
OTU_5174	Bacteria;Firmicutes;Clostridia;Lachnospirales;Lachnospiraceae;Lachnoclostridium;unknown species	0	0	0	0	0	0	0	0	0	0	0	0	0	0	0	0	0	0	0	0	0	0	0	0	0	0	0	0	0	0	0	0	0.0240442	0	0.00334314	0	0	0	0.00399632	0	0.00447047	0	0	0.0040016	0	0	0	0
OTU_5184	Bacteria;Firmicutes;Clostridia;Lachnospirales;Lachnospiraceae;[Ruminococcus] torques group;unknown species	0	0	0	0	0	0.00474518	0	0.0119825	0.00476531	0.00822132	0.0229421	0.0100155	0.00469616	0	0	0.00512426	0	0	0	0	0	0	0	0	0	0	0	0	0	0	0	0	0.0180332	0.00886054	0.0367745	0	0	0.0316656	0	0	0.0134114	0.0919728	0	0.108043	0	0	0	0.00548908
OTU_5192	Bacteria;Firmicutes;Clostridia;Lachnospirales;Lachnospiraceae;[Ruminococcus] torques group;Multi-affiliation	0	0	0	0.0118561	0	0.00474518	0.00399265	0.0119825	0	0.0205533	0	0	0	0.0452489	0.00384497	0.00512426	0.0074744	0	0	0.0129662	0.00987329	0	0	0.0196957	0	0.00736757	0.0194231	0.00774204	0.00581395	0	0	0	0.00601106	0	0.046804	0.0436253	0.0242166	0.00633312	0.0279743	0.00573033	0.0357638	0.0051096	0.0435516	0.0120048	0.00514086	0	0.0146081	0.071358
OTU_5213	Bacteria;Firmicutes;Clostridia;Lachnospirales;Lachnospiraceae;Multi-affiliation;Multi-affiliation	0.00943619	0	0	0	0.00472612	0	0	0	0	0	0	0	0	0	0	0	0	0.00774054	0	0	0.0032911	0	0.022913	0.00492393	0	0	0	0.0154841	0.0348837	0.00454669	0.0340235	0	0	0	0	0.0272658	0	0	0	0	0	0	0.0108879	0	0	0	0.0474764	0.00548908
OTU_5231	Bacteria;Firmicutes;Clostridia;Lachnospirales;Lachnospiraceae;CHKCI001;unknown species	0.00471809	0.0221151	0	0.00592803	0.0283567	0.0237259	0.00798531	0.0179738	0.0142959	0	0.0367074	0	0	0.00411353	0.0153799	0	0.037372	0	0.0343003	0.0345767	0.0197466	0.0234863	0.00381883	0.0196957	0.0229898	0.0147351	0.0291347	0.0309681	0.0174419	0	0	0	0	0	0	0.00545316	0	0	0	0	0	0	0	0	0.0102817	0.012823	0.00730407	0.0274454
OTU_5430	Bacteria;Firmicutes;Bacilli;Lactobacillales;Lactobacillaceae;Ligilactobacillus;Multi-affiliation	0.00943619	0.0132691	0	0	0	0.00474518	0	0.0179738	0.00953062	0.00411066	0	0.0400621	0	0.00411353	0	0.0153728	0.0224232	0.00774054	0	0	0.0032911	0.0281836	0.00381883	0	0.0172424	0	0	0	0	0.00909339	0	0	0	0	0	0	0	0	0	0	0	0.0153288	0	0	0.0102817	0.00641149	0.00365203	0
OTU_5574	Bacteria;Firmicutes;Clostridia;Oscillospirales;Oscillospiraceae;Colidextribacter;unknown species	0	0.0176921	0.0172831	0.0118561	0.00472612	0.00949037	0.0159706	0.023965	0.0238265	0.012332	0.00458842	0.0350543	0.00939232	0.0164541	0.00384497	0.0358698	0	0.00774054	0.0196002	0.0129662	0.00987329	0.0375781	0.00381883	0	0.0402322	0.0147351	0.0194231	0.00387102	0.0116279	0	0	0	0	0	0	0	0	0	0	0	0	0	0	0	0	0	0	0
OTU_5817	Bacteria;Firmicutes;Clostridia;Oscillospirales;Ruminococcaceae;unknown genus;unknown species	0	0	0	0.0118561	0	0	0	0.023965	0	0	0	0.0250388	0	0.00411353	0.00768994	0.00512426	0.0074744	0	0	0	0.0032911	0	0	0.00984785	0	0.0589405	0	0	0.00581395	0	0.038884	0	0	0.0177211	0	0	0	0.00633312	0.00399632	0	0.00447047	0	0	0	0.00514086	0.0192345	0	0.00548908
OTU_5824	Bacteria;Firmicutes;Clostridia;Lachnospirales;Lachnospiraceae;[Ruminococcus] torques group;unknown species	0	0	0	0	0	0	0	0	0	0	0	0	0	0	0	0.0153728	0	0	0	0	0.0032911	0	0	0	0	0	0	0	0	0.00909339	0.0048605	0.00360607	0	0.00886054	0	0	0	0.0253325	0.00399632	0.0286517	0	0.051096	0	0	0.035986	0.0384689	0.0182602	0.0164672
OTU_5834	Bacteria;Firmicutes;Clostridia;Lachnospirales;Lachnospiraceae;unknown genus;unknown species	0.00471809	0	0.0172831	0.0237121	0	0	0	0	0	0.0287746	0	0.0100155	0	0.00411353	0	0.00512426	0	0	0	0	0	0	0.00763767	0.00984785	0.0114949	0	0	0	0	0.00454669	0.0048605	0	0	0	0.0100294	0.00545316	0.00968664	0.0379987	0.00799265	0	0.0491752	0.0408768	0.0435516	0.020008	0.00514086	0	0.0146081	0.0109782
OTU_5852	Bacteria;Firmicutes;Clostridia;Lachnospirales;Lachnospiraceae;[Ruminococcus] torques group;unknown species	0	0	0	0	0.00472612	0.00949037	0	0	0.00476531	0.00822132	0.0229421	0.0250388	0.00469616	0.00822707	0	0	0	0	0	0	0	0	0.00763767	0.00984785	0	0	0	0	0	0	0	0.00721215	0.0781438	0	0.0869216	0	0	0.0189994	0	0	0.0134114	0	0	0.0640256	0	0	0	0.0219563
OTU_6063	Bacteria;Firmicutes;Clostridia;Lachnospirales;Lachnospiraceae;unknown genus;unknown species	0.0424628	0.00884603	0.0345662	0.0296402	0.0141784	0.00474518	0.0239559	0.0119825	0.00953062	0.00822132	0.0137653	0	0.0187846	0.0164541	0	0.0153728	0.0074744	0.00774054	0	0	0	0	0	0.0147718	0	0	0.00971157	0.0116131	0.0406977	0	0	0.0144243	0	0	0.023402	0.0218126	0.00484332	0	0.00399632	0	0.0134114	0.0051096	0.00544395	0	0.00514086	0.00641149	0.00730407	0.00548908
OTU_6094	Bacteria;Firmicutes;Clostridia;Clostridia vadinBB60 group;unknown family;unknown genus;unknown species	0	0	0	0	0	0.00474518	0	0.00599125	0	0.00411066	0.00917684	0.0100155	0	0.00411353	0	0	0	0	0	0.00432208	0	0	0	0	0	0	0	0	0	0.00454669	0	0	0	0.0177211	0	0.00545316	0	0.00633312	0	0.00573033	0.00447047	0.0051096	0	0	0	0.00641149	0	0
OTU_6131	Bacteria;Firmicutes;Clostridia;Lachnospirales;Lachnospiraceae;[Ruminococcus] torques group;unknown species	0	0	0	0	0	0	0	0	0	0	0	0	0	0	0.00384497	0	0	0	0	0	0	0.00469726	0	0	0	0	0	0	0	0.00454669	0.0048605	0.00360607	0.00601106	0	0.00334314	0.0436253	0.01453	0.0379987	0.0319706	0	0.00447047	0	0.00544395	0.0080032	0	0.0705264	0	0.0219563
OTU_6440	Bacteria;Firmicutes;Clostridia;Lachnospirales;Lachnospiraceae;[Ruminococcus] gauvreauii group;unknown species	0	0	0	0.0177841	0.0236306	0.0237259	0.0199633	0	0.0190612	0.012332	0	0.00500776	0	0.0246812	0.00384497	0.00512426	0	0	0.00980008	0.0172883	0.0164555	0.0563671	0.00763767	0.00984785	0.00574746	0.0147351	0.0194231	0.0116131	0.00581395	0.00454669	0.00972101	0	0.00601106	0	0.00668628	0	0.0339032	0.0126662	0	0.0229213	0.0357638	0	0.0108879	0.0080032	0.0102817	0.00641149	0.0109561	0
OTU_6639	Bacteria;Firmicutes;Clostridia;Lachnospirales;Lachnospiraceae;Multi-affiliation;Multi-affiliation	0.00943619	0.0176921	0.0172831	0	0.0330828	0	0.00399265	0.0179738	0	0.012332	0	0.00500776	0.0140885	0	0.00768994	0.0153728	0	0.0154811	0	0	0.0065822	0	0.0114565	0.00984785	0	0	0	0.00387102	0.0232558	0	0.0048605	0.00721215	0.00601106	0.00886054	0.00334314	0.0109063	0	0.00633312	0.00799265	0.00573033	0.00447047	0.0204384	0	0	0.00514086	0.00641149	0.0109561	0
OTU_6712	Bacteria;Firmicutes;Clostridia;Lachnospirales;Lachnospiraceae;unknown genus;unknown species	0	0	0	0	0.0236306	0	0.00399265	0.00599125	0.00953062	0	0.0367074	0	0	0	0.0153799	0	0	0	0	0	0	0	0	0.00984785	0	0	0.0194231	0	0	0	0	0	0	0	0.00334314	0.0218126	0.00484332	0	0.00399632	0	0.00447047	0	0.00544395	0	0.00514086	0.00641149	0.0182602	0.0164672
OTU_6790	Bacteria;Firmicutes;Clostridia;Oscillospirales;Oscillospiraceae;unknown genus;unknown species	0.00471809	0.0221151	0.0864155	0.0177841	0	0.00949037	0.0279486	0.0359475	0.0142959	0.024664	0	0.0300466	0.0140885	0.0123406	0.0230698	0.0102485	0	0	0.0147001	0.0129662	0.00987329	0.00939452	0.00381883	0	0.0459797	0.0147351	0	0.00387102	0.00581395	0	0.00972101	0.0144243	0	0.00886054	0	0.0109063	0	0.0126662	0.011989	0.017191	0	0	0.00544395	0	0	0.012823	0	0.00548908
OTU_6857	Bacteria;Firmicutes;Clostridia;Lachnospirales;Lachnospiraceae;unknown genus;unknown species	0	0	0	0.00592803	0	0.00474518	0	0.00599125	0	0	0.0183537	0	0	0	0.0115349	0.00512426	0.0074744	0	0	0.00864416	0.0065822	0.00469726	0	0.00492393	0	0	0.00971157	0.00774204	0.0232558	0	0	0.00721215	0	0	0.0200588	0.0272658	0	0	0.0199816	0	0.00447047	0	0	0	0.0102817	0	0.0182602	0.0109782
OTU_7017	Bacteria;Firmicutes;Clostridia;Lachnospirales;Lachnospiraceae;[Ruminococcus] torques group;unknown species	0	0	0	0	0	0	0	0	0	0	0	0	0	0	0	0.0204971	0	0	0.00490004	0.00432208	0	0	0	0	0	0	0	0	0	0.0136401	0.038884	0.00721215	0	0.0177211	0.00334314	0.0163595	0	0	0.011989	0.0286517	0.00894095	0.0817536	0.00544395	0.0120048	0.0462677	0.0448804	0.0146081	0
OTU_7094	Bacteria;Firmicutes;Clostridia;Lachnospirales;Lachnospiraceae;unknown genus;unknown species	0.00943619	0	0	0.0177841	0	0.00474518	0.00798531	0.0179738	0	0.00411066	0	0	0	0	0.00384497	0.00512426	0	0	0	0.00864416	0	0	0	0.00492393	0	0	0	0.00387102	0.0232558	0.00454669	0	0.00360607	0	0	0	0.0163595	0	0	0.011989	0	0	0.0051096	0	0	0.00514086	0	0	0
OTU_7174	Bacteria;Firmicutes;Clostridia;Lachnospirales;Lachnospiraceae;unknown genus;unknown species	0.0141543	0	0	0.00592803	0	0	0	0.00599125	0	0	0.00917684	0	0	0	0.00384497	0	0	0.00774054	0.00490004	0	0.0032911	0	0.00381883	0.0246196	0	0	0	0	0.0116279	0	0	0.00721215	0	0	0	0.00545316	0.00484332	0	0.0159853	0	0.0357638	0.0153288	0	0	0.0102817	0	0.0109561	0
OTU_7254	Bacteria;Firmicutes;Clostridia;Oscillospirales;Ruminococcaceae;unknown genus;unknown species	0.00471809	0.0132691	0	0.0118561	0.00472612	0	0.011978	0.0359475	0	0.00411066	0	0.0100155	0.00939232	0.00822707	0.00384497	0.0102485	0.0149488	0.00774054	0.00490004	0.00432208	0	0.0328808	0.00381883	0	0	0	0	0	0	0.0181868	0.0048605	0.00360607	0.00601106	0	0.00334314	0	0	0	0.00399632	0	0.00447047	0.0051096	0	0	0.0205634	0.012823	0.00730407	0.00548908
OTU_7289	Bacteria;Firmicutes;Clostridia;Lachnospirales;Lachnospiraceae;unknown genus;unknown species	0.0283086	0.00442302	0	0.0355682	0.0283567	0	0.0279486	0.0119825	0.0428878	0	0.0229421	0	0.0140885	0	0	0	0.0224232	0.0232216	0.0294002	0.00864416	0.00987329	0.0281836	0.0763767	0	0	0.00736757	0.0874041	0	0.0639535	0	0	0	0	0	0	0.0163595	0	0	0	0	0	0	0	0	0	0	0	0
OTU_7339	Bacteria;Firmicutes;Clostridia;Lachnospirales;Lachnospiraceae;Lachnoclostridium;unknown species	0.0188724	0.00442302	0.0172831	0.0355682	0.00472612	0	0.00399265	0	0.0333572	0.0164426	0.00917684	0.0150233	0.00469616	0.00411353	0.0461396	0.0102485	0	0.0309621	0.0392003	0.0129662	0.0131644	0.0469726	0.0152753	0	0.0862119	0	0	0.0193551	0.00581395	0	0	0	0	0	0	0	0	0	0	0	0	0	0	0	0	0	0	0
OTU_7489	Bacteria;Firmicutes;Clostridia;Lachnospirales;Lachnospiraceae;Blautia;unknown species	0.00471809	0	0	0	0	0.0569422	0	0	0	0.0328853	0	0	0	0	0.0269148	0.128107	0.0074744	0.00774054	0	0.00432208	0.0032911	0	0.022913	0	0	0.0221027	0	0.0270971	0.00581395	0	0	0	0	0	0	0	0	0	0	0	0	0	0	0	0	0	0	0
OTU_7522	Bacteria;Firmicutes;Clostridia;Lachnospirales;Lachnospiraceae;[Ruminococcus] torques group;unknown species	0.00471809	0	0	0.0118561	0.00472612	0	0.00798531	0	0.00476531	0	0	0	0	0	0.0346047	0	0	0	0	0	0.00987329	0	0	0.0147718	0	0.00736757	0	0	0.00581395	0	0.0048605	0	0	0	0.0100294	0.0163595	0.00968664	0	0.0319706	0.0114607	0.0134114	0	0.0272198	0	0.0102817	0.00641149	0.0328683	0.0164672
OTU_7691	Bacteria;Firmicutes;Clostridia;Oscillospirales;Oscillospiraceae;Oscillibacter;unknown species	0	0.0132691	0.0172831	0.00592803	0.00945224	0.0142356	0.0239559	0.00599125	0.00476531	0.024664	0	0.0250388	0	0.00411353	0.0115349	0.00512426	0.0149488	0	0.00490004	0.0172883	0.0131644	0.0281836	0	0.00492393	0.0287373	0.00736757	0.00971157	0.00774204	0	0	0	0	0	0	0	0	0.0193733	0.0379987	0.0159853	0.00573033	0	0.0153288	0	0.0280112	0	0	0	0
OTU_7893	Bacteria;Firmicutes;Clostridia;Lachnospirales;Lachnospiraceae;unknown genus;unknown species	0.0141543	0.0132691	0.0172831	0.00592803	0.0141784	0.00474518	0.011978	0.00599125	0.00476531	0.00822132	0.0229421	0	0	0	0.0192249	0.0153728	0	0.0154811	0	0	0.0197466	0	0.00763767	0.0196957	0.0172424	0.0147351	0.00971157	0.0154841	0.0116279	0.00454669	0	0	0	0	0	0.00545316	0	0	0.00399632	0	0	0	0.00544395	0	0	0	0.00365203	0
OTU_8032	Bacteria;Firmicutes;Clostridia;Lachnospirales;Lachnospiraceae;Lachnoclostridium;unknown species	0.00943619	0	0.0172831	0	0.00945224	0.00949037	0	0.00599125	0	0.0328853	0.00458842	0	0.0328731	0	0	0.0102485	0	0	0	0.0302546	0.0164555	0.0140918	0.00763767	0	0.0344847	0	0	0.0116131	0.00581395	0.00909339	0	0	0.0120221	0	0.00668628	0.00545316	0.00484332	0.0126662	0.011989	0.0114607	0	0.0204384	0.00544395	0.0040016	0.00514086	0.012823	0.00730407	0.00548908
OTU_8763	Bacteria;Firmicutes;Clostridia;Lachnospirales;Lachnospiraceae;[Ruminococcus] torques group;unknown species	0	0	0	0	0	0.0142356	0	0.00599125	0	0	0.0183537	0.0100155	0.00469616	0.00411353	0.00768994	0	0	0	0	0	0	0	0	0.00984785	0	0	0	0	0	0	0	0.00721215	0.0661217	0	0.0100294	0	0	0.0633312	0.00799265	0	0.120703	0.0153288	0.00544395	0.0040016	0	0	0	0.0109782
OTU_9183	Bacteria;Firmicutes;Clostridia;Oscillospirales;Ruminococcaceae;Faecalibacterium;unknown species	0.00471809	0.0176921	0	0.00592803	0.0189045	0.0427067	0.0159706	0.0299563	0.0428878	0	0.00458842	0	0.0187846	0	0	0	0.037372	0.100627	0.00490004	0.0216104	0.0164555	0.018789	0.0496448	0	0	0.00736757	0.00971157	0.00387102	0.0174419	0	0	0	0	0	0	0	0	0	0	0	0	0	0	0	0	0	0	0
OTU_9578	Bacteria;Firmicutes;Clostridia;Lachnospirales;Lachnospiraceae;unknown genus;unknown species	0.0235905	0.00884603	0.0172831	0.00592803	0	0	0	0	0	0	0.0321189	0	0.00469616	0.00411353	0	0.00512426	0	0	0	0	0.0065822	0.00469726	0.00763767	0.0246196	0	0.00736757	0.00971157	0.0154841	0.0174419	0.00454669	0	0.00721215	0	0	0	0	0	0	0	0	0	0	0	0	0.00514086	0	0.0292163	0.00548908
OTU_9958	Bacteria;Firmicutes;Clostridia;Lachnospirales;Lachnospiraceae;Blautia;unknown species	0	0	0	0	0	0	0	0	0.00476531	0.00411066	0	0	0	0	0.00384497	0	0	0	0	0	0.0032911	0	0	0.00984785	0	0	0	0	0	0	0.00972101	0	0.0120221	0	0.00334314	0.0109063	0.00484332	0.0379987	0.00799265	0.0286517	0	0	0	0	0	0	0.00730407	0.0219563
OTU_10380	Bacteria;Firmicutes;Clostridia;Lachnospirales;Lachnospiraceae;unknown genus;bacterium ic1311	0	0	0	0	0	0	0	0	0	0	0	0	0	0	0	0.0153728	0	0	0	0.00432208	0	0	0.00381883	0.00492393	0	0	0	0	0	0.00454669	0.0145815	0	0	0	0	0.0109063	0	0	0	0	0	0	0.0108879	0	0.00514086	0	0.0766927	0.0109782
OTU_11192	Bacteria;Firmicutes;Clostridia;Lachnospirales;Lachnospiraceae;unknown genus;unknown species	0	0.00442302	0.0345662	0	0	0	0	0	0	0.0205533	0	0	0	0.00411353	0	0.00512426	0.0149488	0	0	0	0	0	0	0	0.0344847	0.0147351	0	0	0	0.0136401	0.00972101	0.0144243	0.00601106	0	0.00334314	0	0.0193733	0.0189994	0.00799265	0.0458426	0.0134114	0.0357672	0.0326637	0.0160064	0	0	0.00365203	0.0164672
OTU_13812	Bacteria;Firmicutes;Clostridia;Clostridia UCG-014;unknown family;unknown genus;unknown species	0	0	0	0	0	0	0	0	0	0	0	0.0100155	0	0.00822707	0.00384497	0	0.0149488	0.00774054	0	0.00864416	0.0460754	0	0	0	0.00574746	0	0	0	0	0	0	0	0	0	0	0	0	0	0	0	0	0	0.0163319	0	0.0154226	0	0	0
OTU_13908	Bacteria;Firmicutes;Clostridia;Lachnospirales;Lachnospiraceae;Shuttleworthia;unknown species	0.00943619	0.00442302	0.0345662	0.0118561	0.00472612	0.00474518	0.00798531	0	0.00476531	0.012332	0.00917684	0.0100155	0.0140885	0.00411353	0.0307598	0.0102485	0.0074744	0.00774054	0	0.00432208	0.00987329	0.00469726	0	0.0196957	0.0229898	0	0	0.0116131	0	0	0	0.00721215	0.0120221	0	0.0100294	0	0.00968664	0.00633312	0	0	0.00894095	0	0	0.020008	0.00514086	0.00641149	0	0.0219563
OTU_15288	Bacteria;Firmicutes;Clostridia;Lachnospirales;Lachnospiraceae;unknown genus;unknown species	0.00471809	0.0176921	0.0345662	0.0355682	0.00472612	0.00474518	0.011978	0.00599125	0	0.00822132	0.0137653	0	0.00469616	0.00822707	0.0538296	0	0.0149488	0.0154811	0.00490004	0.0129662	0.0032911	0.0140918	0	0.0196957	0	0	0	0.0154841	0	0	0.0048605	0.00360607	0	0	0	0.0163595	0	0	0.00399632	0	0	0	0.00544395	0	0.00514086	0	0.0109561	0
[truncated: 16 more columns]
